# Supplementary material for: Short-Term Adaptations in Skeletal Muscle Mitochondrial Oxidative Capacity and Metabolic Pathways to Breaking up Sedentary Behaviors in Overweight or Obese Adults
Source: Nutrients. 2022 Jan 20;14(3):454. doi: 10.3390/nu14030454 (PMC8838620; doi:10.3390/nu14030454)
Supplement: Supplementary file 1 [file nutrients-14-00454-s001.zip]

Archive with 1 entries (1 files):
- nutrients-1536091-supplementary.xlsx
