# Supplementary material for: Short-Term Adaptations in Skeletal Muscle Mitochondrial Oxidative Capacity and Metabolic Pathways to Breaking up Sedentary Behaviors in Overweight or Obese Adults
Source: Nutrients. 2022 Jan 20;14(3):454. doi: 10.3390/nu14030454 (PMC8838620; doi:10.3390/nu14030454)
Supplement: Supplementary file 1 [file nutrients-14-00454-s001.zip › nutrients-1536091-supplementary.xlsx]

## Sheet: Table S1-SEDvs.ONE molecules
Gene	Common_name	SED	ONE	Fold_change	P-value	Entrez Gene Name	Location	Type(s)
ENSG00000111640	GAPDH	8884.5	11279.6	1.27	2.41667e-05	glyceraldehyde-3-phosphate dehydrogenase	Cytoplasm	enzyme
ENSG00000107263	RAPGEF1	76.53	44.81	-1.71	4.60971e-05	Rap guanine nucleotide exchange factor 1	Cytoplasm	other
ENSG00000173457	PPP1R14B	63.46	79.08	1.25	5.9557e-05	protein phosphatase 1 regulatory inhibitor subunit 14B	Cytoplasm	phosphatase
ENSG00000161016	RPL8	931.25	1297.33	1.39	6.17543e-05	ribosomal protein L8	Cytoplasm	other
ENSG00000155506	LARP1	26.94	18.97	-1.42	8.72479e-05	La ribonucleoprotein 1, translational regulator	Cytoplasm	translation regulator
ENSG00000196465	MYL6B	359.92	608.11	1.69	0.000144047	myosin light chain 6B	Cytoplasm	other
ENSG00000264424	MYH4	42.96	30.62	-1.4	0.00019845	myosin heavy chain 4	Cytoplasm	enzyme
ENSG00000102030	NAA10	59.78	83.35	1.39	0.00023316	N-alpha-acetyltransferase 10, NatA catalytic subunit	Nucleus	enzyme
ENSG00000183628	DGCR6	16.78	28.05	1.67	0.000268213	DiGeorge syndrome critical region gene 6	Nucleus	other
ENSG00000118816	CCNI	196.12	117.99	-1.66	0.000301611	cyclin I	Other	other
ENSG00000168610	STAT3	37.97	30.55	-1.24	0.000324626	signal transducer and activator of transcription 3	Nucleus	transcription regulator
ENSG00000070808	CAMK2A	94	66.46	-1.41	0.000333092	calcium/calmodulin dependent protein kinase II alpha	Cytoplasm	kinase
ENSG00000187837	HIST1H1C	104.32	156.62	1.5	0.000333365	H1.2 linker histone, cluster member	Nucleus	other
ENSG00000105518	TMEM205	57.51	75.32	1.31	0.000340663	transmembrane protein 205	Cytoplasm	other
ENSG00000133454	MYO18B	73.02	87.85	1.2	0.000363408	myosin XVIIIB	Cytoplasm	other
ENSG00000180992	MRPL14	76.99	100	1.3	0.000370499	mitochondrial ribosomal protein L14	Cytoplasm	other
ENSG00000164610	RP9	33.38	48.6	1.46	0.000371337	RP9 pre-mRNA splicing factor	Nucleus	other
ENSG00000127483	HP1BP3	63.51	42	-1.51	0.000411383	heterochromatin protein 1 binding protein 3	Nucleus	other
ENSG00000170633	RNF34	34.35	39.79	1.16	0.000473021	ring finger protein 34	Cytoplasm	enzyme
ENSG00000160256	FAM207A	12.74	18.82	1.48	0.000477854	family with sequence similarity 207 member A	Other	other
ENSG00000124214	STAU1	30.87	25.6	-1.21	0.000479056	staufen double-stranded RNA binding protein 1	Cytoplasm	transporter
ENSG00000240045	RP11-451G4.2	722.04	1027.19	1.42	0.000515158	small transmembrane regulator of ion transport 1	Cytoplasm	other
ENSG00000132716	DCAF8	140.47	112.4	-1.25	0.000528378	DDB1 and CUL4 associated factor 8	Nucleus	other
ENSG00000100902	PSMA6	101.51	129.55	1.28	0.00055204	proteasome 20S subunit alpha 6	Cytoplasm	peptidase
ENSG00000007202	KIAA0100	23.31	17.31	-1.35	0.000601086	KIAA0100	Extracellular Space	other
ENSG00000100804	PSMB5	139.88	177.01	1.27	0.000630896	proteasome 20S subunit beta 5	Cytoplasm	peptidase
ENSG00000103152	MPG	21.41	31.57	1.47	0.000632764	N-methylpurine DNA glycosylase	Nucleus	enzyme
ENSG00000224550	RP11-270C12.3	2479.5	3271.39	1.32	0.000637838	NDUFA4 pseudogene 1	Other	other
ENSG00000072195	SPEG	127.73	82.71	-1.54	0.000699705	striated muscle enriched protein kinase	Nucleus	kinase
ENSG00000111678	C12orf57	110.09	148.9	1.35	0.000719951	chromosome 12 open reading frame 57	Cytoplasm	other
ENSG00000187051	RPS19BP1	33.3	51.95	1.56	0.000746819	ribosomal protein S19 binding protein 1	Nucleus	other
ENSG00000134644	PUM1	23.93	18.81	-1.27	0.000767965	pumilio RNA binding family member 1	Cytoplasm	other
ENSG00000054148	PHPT1	165.11	206.4	1.25	0.000783522	phosphohistidine phosphatase 1	Cytoplasm	phosphatase
ENSG00000232742	RHOQP2	54.14	28.2	-1.92	0.000800681	ras homolog family member Q pseudogene 2	Other	other
ENSG00000068305	MEF2A	41.58	28.93	-1.44	0.00088987	myocyte enhancer factor 2A	Nucleus	transcription regulator
ENSG00000213465	ARL2	73.85	96.35	1.3	0.000907599	ADP ribosylation factor like GTPase 2	Cytoplasm	enzyme
ENSG00000233830	EIF4HP1	86.97	68.58	-1.27	0.000964516	eukaryotic translation initiation factor 4H pseudogene 1	Other	other
ENSG00000106591	MRPL32	33.12	41.94	1.27	0.000993601	mitochondrial ribosomal protein L32	Cytoplasm	translation regulator
ENSG00000104129	DNAJC17	3.73	9.58	2.57	0.00100835	DnaJ heat shock protein family (Hsp40) member C17	Other	other
ENSG00000140718	FTO	20.66	15.66	-1.32	0.00101003	FTO alpha-ketoglutarate dependent dioxygenase	Nucleus	enzyme
ENSG00000173436	MINOS1	58.08	74.31	1.28	0.00103639	mitochondrial contact site and cristae organizing system subunit 10	Cytoplasm	other
ENSG00000214872	SMTNL1	193.12	333.87	1.73	0.00104296	smoothelin like 1	Cytoplasm	other
ENSG00000162191	UBXN1	93.73	114.65	1.22	0.00104823	UBX domain protein 1	Cytoplasm	other
ENSG00000160007	ARHGAP35	14.65	8.13	-1.8	0.00105718	Rho GTPase activating protein 35	Nucleus	transcription regulator
ENSG00000150401	DCUN1D2	82.93	60.91	-1.36	0.00105768	defective in cullin neddylation 1 domain containing 2	Other	other
ENSG00000237214	RP11-12M9.3	24.03	40.25	1.67	0.00106842		Other	other
ENSG00000100908	EMC9	20.15	28.34	1.41	0.00108844	ER membrane protein complex subunit 9	Plasma Membrane	other
ENSG00000087299	L2HGDH	15.33	7.23	-2.12	0.00109353	L-2-hydroxyglutarate dehydrogenase	Cytoplasm	enzyme
ENSG00000074054	CLASP1	28.33	21.52	-1.32	0.00111458	cytoplasmic linker associated protein 1	Cytoplasm	other
ENSG00000141447	OSBPL1A	61.64	46.38	-1.33	0.00111579	oxysterol binding protein like 1A	Cytoplasm	transporter
ENSG00000136848	DAB2IP	25.94	16.53	-1.57	0.00114227	DAB2 interacting protein	Plasma Membrane	other
ENSG00000136930	PSMB7	90.21	112.72	1.25	0.00114956	proteasome 20S subunit beta 7	Cytoplasm	peptidase
ENSG00000005339	CREBBP	20.37	11.55	-1.76	0.0011623	CREB binding protein	Nucleus	transcription regulator
ENSG00000228335	AC073063.10	34.36	51.6	1.5	0.00118376		Other	other
ENSG00000213772	EIF1P7	11.25	21.24	1.89	0.00119118	eukaryotic translation initiation factor 1 pseudogene 7	Other	other
ENSG00000143365	RORC	51.15	39	-1.31	0.00119314	RAR related orphan receptor C	Nucleus	ligand-dependent nuclear receptor
ENSG00000169689	STRA13	17.27	25.31	1.47	0.00120973	centromere protein X	Nucleus	other
ENSG00000115295	CLIP4	19.8	10.98	-1.8	0.0012107	CAP-Gly domain containing linker protein family member 4	Other	other
ENSG00000092098	RNF31	21.81	27.08	1.24	0.00121653	ring finger protein 31	Cytoplasm	enzyme
ENSG00000232388	LINC00493	194.84	248.22	1.27	0.00121731	small integral membrane protein 26	Other	other
ENSG00000185825	BCAP31	22.38	32.39	1.45	0.00122594	B cell receptor associated protein 31	Cytoplasm	transporter
ENSG00000008441	NFIX	166	116.09	-1.43	0.00125189	nuclear factor I X	Nucleus	transcription regulator
ENSG00000116586	LAMTOR2	45.49	63.47	1.4	0.00126503	late endosomal/lysosomal adaptor, MAPK and MTOR activator 2	Cytoplasm	other
ENSG00000175662	TOM1L2	45.69	33	-1.38	0.00126828	target of myb1 like 2 membrane trafficking protein	Cytoplasm	transporter
ENSG00000152102	FAM168B	29.46	21.43	-1.37	0.00128423	family with sequence similarity 168 member B	Cytoplasm	other
ENSG00000131626	PPFIA1	17.69	12.59	-1.41	0.00129573	PTPRF interacting protein alpha 1	Plasma Membrane	phosphatase
ENSG00000105048	TNNT1	6213.17	8942.9	1.44	0.00131051	troponin T1, slow skeletal type	Cytoplasm	other
ENSG00000247596	TWF2	78.61	126.93	1.61	0.00131553	twinfilin actin binding protein 2	Cytoplasm	kinase
ENSG00000115896	PLCL1	17.84	10.04	-1.78	0.00131618	phospholipase C like 1 (inactive)	Cytoplasm	enzyme
ENSG00000235605	RP5-827C21.1	17.02	24.81	1.46	0.00134495		Other	other
ENSG00000100614	PPM1A	36.31	25.08	-1.45	0.00137482	protein phosphatase, Mg2+/Mn2+ dependent 1A	Cytoplasm	phosphatase
ENSG00000123131	PRDX4	16.95	23.78	1.4	0.00137796	peroxiredoxin 4	Cytoplasm	enzyme
ENSG00000163125	RPRD2	15.05	8.88	-1.69	0.00141631	regulation of nuclear pre-mRNA domain containing 2	Nucleus	other
ENSG00000130165	ELOF1	20.54	34.35	1.67	0.00144261	elongation factor 1 homolog	Nucleus	other
ENSG00000180389	ATP5EP2	145.27	205.58	1.42	0.00144843	ATP synthase F1 subunit epsilon pseudogene 2	Cytoplasm	other
ENSG00000162384	C1orf123	51.36	61.21	1.19	0.00145388	CXXC motif containing zinc binding protein	Cytoplasm	other
ENSG00000142546	NOSIP	71.6	96.57	1.35	0.00150099	nitric oxide synthase interacting protein	Cytoplasm	other
ENSG00000080603	SRCAP	11.08	5.31	-2.09	0.00151369	Snf2 related CREBBP activator protein	Cytoplasm	transcription regulator
ENSG00000197321	SVIL	360.72	232.56	-1.55	0.00154412	supervillin	Plasma Membrane	other
ENSG00000100330	MTMR3	20.14	13.16	-1.53	0.00157742	myotubularin related protein 3	Cytoplasm	phosphatase
ENSG00000135404	CD63	283.98	430.9	1.52	0.00161134	CD63 molecule	Plasma Membrane	other
ENSG00000125652	ALKBH7	65.6	97.29	1.48	0.00162703	alkB homolog 7	Cytoplasm	other
ENSG00000213169	RP11-393N4.2	14.06	19.38	1.38	0.00163752		Other	other
ENSG00000103353	UBFD1	48.03	35.56	-1.35	0.00164287	ubiquitin family domain containing 1	Other	other
ENSG00000106245	BUD31	27.46	32.9	1.2	0.00172017	BUD31 homolog	Nucleus	transcription regulator
ENSG00000169740	ZNF32	62.03	80.29	1.29	0.00172281	zinc finger protein 32	Nucleus	transcription regulator
ENSG00000163820	FYCO1	145.37	118.69	-1.22	0.00172689	FYVE and coiled-coil domain autophagy adaptor 1	Cytoplasm	other
ENSG00000076043	REXO2	28.27	38.1	1.35	0.00172897	RNA exonuclease 2	Cytoplasm	enzyme
ENSG00000171202	TMEM126A	35.56	46.46	1.31	0.00177882	transmembrane protein 126A	Cytoplasm	other
ENSG00000186868	MAPT	44.22	32.78	-1.35	0.00177982	microtubule associated protein tau	Plasma Membrane	other
ENSG00000159377	PSMB4	138.27	182.27	1.32	0.00178465	proteasome 20S subunit beta 4	Cytoplasm	peptidase
ENSG00000185728	YTHDF3	29.93	16.26	-1.84	0.00181456	YTH N6-methyladenosine RNA binding protein 3	Cytoplasm	other
ENSG00000158417	EIF5B	43.91	58.15	1.32	0.0018591	eukaryotic translation initiation factor 5B	Cytoplasm	translation regulator
ENSG00000270170	NCBP2-AS2	22.53	29.58	1.31	0.00186988	NCBP2 antisense 2 (head to head)	Other	other
ENSG00000119638	NEK9	51.3	41.18	-1.25	0.00188934	NIMA related kinase 9	Nucleus	kinase
ENSG00000182568	SATB1	61.51	37.81	-1.63	0.00190469	SATB homeobox 1	Nucleus	transcription regulator
ENSG00000170291	ELP5	25.72	33.32	1.3	0.0019368	elongator acetyltransferase complex subunit 5	Cytoplasm	other
ENSG00000139613	SMARCC2	21.76	15.28	-1.42	0.00194986	SWI/SNF related, matrix associated, actin dependent regulator of chromatin subfamily c member 2	Nucleus	transcription regulator
ENSG00000185271	KLHL33	40.2	26.29	-1.53	0.00195623	kelch like family member 33	Other	other
ENSG00000012061	ERCC1	38.95	50.77	1.3	0.00196393	ERCC excision repair 1, endonuclease non-catalytic subunit	Nucleus	enzyme
ENSG00000134905	CARS2	36.23	47.8	1.32	0.00198197	cysteinyl-tRNA synthetase 2, mitochondrial	Cytoplasm	enzyme
ENSG00000130724	CHMP2A	100.94	139.55	1.38	0.00199178	charged multivesicular body protein 2A	Cytoplasm	other
ENSG00000105700	KXD1	26.37	31.38	1.19	0.00199467	KxDL motif containing 1	Cytoplasm	other
ENSG00000235475	LINC01372	29.14	42.88	1.47	0.00200191
ENSG00000130706	ADRM1	69.05	90.51	1.31	0.00201446	adhesion regulating molecule 1	Plasma Membrane	other
ENSG00000123124	WWP1	78.13	45.69	-1.71	0.00204396	WW domain containing E3 ubiquitin protein ligase 1	Cytoplasm	enzyme
ENSG00000131100	ATP6V1E1	78.17	104.38	1.34	0.00205903	ATPase H+ transporting V1 subunit E1	Cytoplasm	transporter
ENSG00000171853	TRAPPC12	31.44	44.46	1.41	0.00212689	trafficking protein particle complex subunit 12	Nucleus	other
ENSG00000108946	PRKAR1A	81.14	46.88	-1.73	0.00213387	protein kinase cAMP-dependent type I regulatory subunit alpha	Cytoplasm	kinase
ENSG00000197081	IGF2R	19.16	13.86	-1.38	0.00213694	insulin like growth factor 2 receptor	Plasma Membrane	transmembrane receptor
ENSG00000165502	RPL36AL	234.92	325.59	1.39	0.00214287	ribosomal protein L36a like	Cytoplasm	other
ENSG00000092203	TOX4	26.19	19.74	-1.33	0.0021652	TOX high mobility group box family member 4	Nucleus	other
ENSG00000131269	ABCB7	21.07	16.04	-1.31	0.00217624	ATP binding cassette subfamily B member 7	Cytoplasm	transporter
ENSG00000165912	PACSIN3	171.13	215.43	1.26	0.00220942	protein kinase C and casein kinase substrate in neurons 3	Cytoplasm	other
ENSG00000233276	GPX1	127.69	164.49	1.29	0.00222958	glutathione peroxidase 1	Cytoplasm	enzyme
ENSG00000169599	NFU1	110.57	152.13	1.38	0.0022411	NFU1 iron-sulfur cluster scaffold	Cytoplasm	other
ENSG00000090013	BLVRB	80.14	112.22	1.4	0.00224176	biliverdin reductase B	Cytoplasm	enzyme
ENSG00000149196	C11orf73	35.76	45.15	1.26	0.00227362	heat shock protein nuclear import factor hikeshi	Cytoplasm	other
ENSG00000005075	POLR2J	64.24	80.92	1.26	0.00234196	RNA polymerase II subunit J	Nucleus	enzyme
ENSG00000087302	C14orf166	120.76	160.19	1.33	0.00234642	RNA transcription, translation and transport factor	Nucleus	other
ENSG00000266964	FXYD1	259.53	379.93	1.46	0.00238109	FXYD domain containing ion transport regulator 1	Plasma Membrane	ion channel
ENSG00000147573	TRIM55	20.04	26.83	1.34	0.00244572	tripartite motif containing 55	Cytoplasm	other
ENSG00000114854	TNNC1	10698.7	13325.8	1.25	0.00244661	troponin C1, slow skeletal and cardiac type	Cytoplasm	other
ENSG00000109756	RAPGEF2	10.48	5.47	-1.92	0.00251027	Rap guanine nucleotide exchange factor 2	Cytoplasm	other
ENSG00000072506	HSD17B10	28.63	42.87	1.5	0.00252154	hydroxysteroid 17-beta dehydrogenase 10	Cytoplasm	enzyme
ENSG00000105404	RABAC1	26.48	43.83	1.66	0.00252898	Rab acceptor 1	Cytoplasm	other
ENSG00000165238	WNK2	54.49	41.07	-1.33	0.00255594	WNK lysine deficient protein kinase 2	Cytoplasm	kinase
ENSG00000100319	ZMAT5	20.42	29.1	1.43	0.00256409	zinc finger matrin-type 5	Nucleus	other
ENSG00000141905	NFIC	161.91	125.32	-1.29	0.00258658	nuclear factor I C	Nucleus	transcription regulator
ENSG00000142583	SLC2A5	38.58	29.08	-1.33	0.00262853	solute carrier family 2 member 5	Plasma Membrane	transporter
ENSG00000139990	DCAF5	32.91	21.37	-1.54	0.00263635	DDB1 and CUL4 associated factor 5	Cytoplasm	other
ENSG00000122481	RWDD3	10.96	18.17	1.66	0.00265378	RWD domain containing 3	Other	other
ENSG00000162521	RBBP4	30.19	19.32	-1.56	0.00267949	RB binding protein 4, chromatin remodeling factor	Nucleus	enzyme
ENSG00000173991	TCAP	2640.06	3580.88	1.36	0.00271844	titin-cap	Cytoplasm	other
ENSG00000169976	SF3B5	114.15	147.26	1.29	0.00274618	splicing factor 3b subunit 5	Nucleus	other
ENSG00000142676	RPL11	807.51	976.94	1.21	0.00274936	ribosomal protein L11	Cytoplasm	other
ENSG00000169738	DCXR	53.67	83.8	1.56	0.0027763	dicarbonyl and L-xylulose reductase	Cytoplasm	enzyme
ENSG00000232176	RP11-146N23.1	35.2	48.17	1.37	0.00278263		Other	other
ENSG00000142661	MYOM3	81.88	114.43	1.4	0.00278694	myomesin 3	Other	other
ENSG00000143575	HAX1	111.91	148.9	1.33	0.00287713	HCLS1 associated protein X-1	Cytoplasm	other
ENSG00000140988	RPS2	557.12	696.15	1.25	0.00289358	ribosomal protein S2	Cytoplasm	other
ENSG00000117054	ACADM	289.29	185.9	-1.56	0.0029493	acyl-CoA dehydrogenase medium chain	Cytoplasm	enzyme
ENSG00000176485	PLA2G16	62.47	98.07	1.57	0.00295368	phospholipase A and acyltransferase 3	Nucleus	enzyme
ENSG00000125148	MT2A	50.38	61.6	1.22	0.00308076	metallothionein 2A	Cytoplasm	other
ENSG00000166337	TAF10	42.77	74.32	1.74	0.00310051	TATA-box binding protein associated factor 10	Nucleus	transcription regulator
ENSG00000166685	COG1	17.86	27.53	1.54	0.00313459	component of oligomeric golgi complex 1	Cytoplasm	transporter
ENSG00000100030	MAPK1	31.91	13.69	-2.33	0.00321253	mitogen-activated protein kinase 1	Cytoplasm	kinase
ENSG00000125743	SNRPD2	187.36	283.98	1.52	0.00326574	small nuclear ribonucleoprotein D2 polypeptide	Nucleus	other
ENSG00000071859	FAM50A	22.44	30.57	1.36	0.00327714	family with sequence similarity 50 member A	Nucleus	other
ENSG00000145362	ANK2	79.51	47.39	-1.68	0.00331116	ankyrin 2	Plasma Membrane	other
ENSG00000135821	GLUL	422.13	329.14	-1.28	0.00333553	glutamate-ammonia ligase	Cytoplasm	enzyme
ENSG00000121579	NAA50	220.05	143.96	-1.53	0.00335439	N-alpha-acetyltransferase 50, NatE catalytic subunit	Cytoplasm	enzyme
ENSG00000203880	PCMTD2	30.38	18.05	-1.68	0.00338078	protein-L-isoaspartate (D-aspartate) O-methyltransferase domain containing 2	Cytoplasm	enzyme
ENSG00000008513	ST3GAL1	21.23	16.05	-1.32	0.00344711	ST3 beta-galactoside alpha-2,3-sialyltransferase 1	Cytoplasm	enzyme
ENSG00000185641	CTD-2287O16.1	908.07	1218.9	1.34	0.00347998		Other	other
ENSG00000157326	DHRS4	17.63	23.89	1.36	0.00348778	dehydrogenase/reductase 4	Cytoplasm	enzyme
ENSG00000120709	FAM53C	26.95	19.07	-1.41	0.00357797	family with sequence similarity 53 member C	Other	other
ENSG00000066629	EML1	29.81	16.58	-1.8	0.00358391	EMAP like 1	Cytoplasm	other
ENSG00000174032	SLC25A30	50.4	28.2	-1.79	0.00359165	solute carrier family 25 member 30	Cytoplasm	other
ENSG00000166135	HIF1AN	31.47	20.88	-1.51	0.00359695	hypoxia inducible factor 1 subunit alpha inhibitor	Nucleus	enzyme
ENSG00000104872	PIH1D1	41.52	53.99	1.3	0.00360579	PIH1 domain containing 1	Nucleus	other
ENSG00000104369	JPH1	172.56	98.92	-1.74	0.00361048	junctophilin 1	Plasma Membrane	other
ENSG00000158467	AHCYL2	12.2	7.1	-1.72	0.00362081	adenosylhomocysteinase like 2	Other	enzyme
ENSG00000102606	ARHGEF7	23.86	15.63	-1.53	0.00364449	Rho guanine nucleotide exchange factor 7	Cytoplasm	other
ENSG00000226608	FTLP3	90.93	128.52	1.41	0.00364852	ferritin light chain pseudogene 3	Other	other
ENSG00000126432	PRDX5	186.85	234.8	1.26	0.00367213	peroxiredoxin 5	Cytoplasm	enzyme
ENSG00000178982	EIF3K	276.84	378.3	1.37	0.00369638	eukaryotic translation initiation factor 3 subunit K	Cytoplasm	translation regulator
ENSG00000143771	CNIH4	21.23	27.98	1.32	0.003714	cornichon family AMPA receptor auxiliary protein 4	Plasma Membrane	other
ENSG00000188559	RALGAPA2	17.99	11.38	-1.58	0.00379738	Ral GTPase activating protein catalytic subunit alpha 2	Cytoplasm	other
ENSG00000259299	RP11-37J13.1	40.47	28.82	-1.4	0.00381215		Other	other
ENSG00000151150	ANK3	63.64	42.15	-1.51	0.00384068	ankyrin 3	Plasma Membrane	other
ENSG00000263781	RP11-321A17.3	35.57	47.72	1.34	0.00384852		Other	other
ENSG00000173011	TADA2B	23.14	15.24	-1.52	0.00389523	transcriptional adaptor 2B	Nucleus	transcription regulator
ENSG00000217930	PAM16	53.24	78.28	1.47	0.00392855	presequence translocase associated motor 16	Cytoplasm	other
ENSG00000183684	ALYREF	17.17	25.84	1.5	0.0039502	Aly/REF export factor	Nucleus	transcription regulator
ENSG00000118804	FAM47E-STBD1	53.77	40.32	-1.33	0.00396816	starch binding domain 1	Cytoplasm	other
ENSG00000144815	NXPE3	33.47	24.03	-1.39	0.00400098	neurexophilin and PC-esterase domain family member 3	Other	other
ENSG00000168899	VAMP5	79.69	112.94	1.42	0.00402833	vesicle associated membrane protein 5	Plasma Membrane	transporter
ENSG00000173281	PPP1R3B	81.45	51.65	-1.58	0.00403961	protein phosphatase 1 regulatory subunit 3B	Cytoplasm	phosphatase
ENSG00000244274	DBNDD2	103.3	132.04	1.28	0.00409925	dysbindin domain containing 2	Cytoplasm	other
ENSG00000048028	USP28	38.45	28.56	-1.35	0.00413037	ubiquitin specific peptidase 28	Nucleus	peptidase
ENSG00000235105	RP11-329A14.1	22.95	16.74	-1.37	0.00420955		Other	other
ENSG00000164591	MYOZ3	130.42	97.08	-1.34	0.00421009	myozenin 3	Cytoplasm	other
ENSG00000149313	AASDHPPT	20.75	13.84	-1.5	0.00430883	aminoadipate-semialdehyde dehydrogenase-phosphopantetheinyl transferase	Cytoplasm	enzyme
ENSG00000006125	AP2B1	24.03	18.84	-1.28	0.00433579	adaptor related protein complex 2 subunit beta 1	Plasma Membrane	transporter
ENSG00000110367	DDX6	30.27	20.89	-1.45	0.00440191	DEAD-box helicase 6	Nucleus	enzyme
ENSG00000174429	ABRA	70.84	46.54	-1.52	0.00440834	actin binding Rho activating protein	Cytoplasm	other
ENSG00000171530	TBCA	67.14	90.27	1.34	0.00451367	tubulin folding cofactor A	Cytoplasm	other
ENSG00000162961	DPY30	35.42	44.69	1.26	0.00453	dpy-30 histone methyltransferase complex regulatory subunit	Nucleus	other
ENSG00000197258	EIF4BP6	53.46	39.48	-1.35	0.00455377	eukaryotic translation initiation factor 4B pseudogene 6	Other	other
ENSG00000079308	TNS1	62.23	38.69	-1.61	0.00460419	tensin 1	Plasma Membrane	other
ENSG00000161920	MED11	16.24	23.8	1.47	0.00460839	mediator complex subunit 11	Nucleus	other
ENSG00000111843	TMEM14C	62.98	75.62	1.2	0.00463559	transmembrane protein 14C	Plasma Membrane	other
ENSG00000225558	UBE2D3P2	9.15	4.06	-2.25	0.00471927	ubiquitin conjugating enzyme E2 D3 pseudogene 2	Other	other
ENSG00000153187	HNRNPU	70.4	56.6	-1.24	0.00479103	heterogeneous nuclear ribonucleoprotein U	Nucleus	transporter
ENSG00000163597	SNHG16	48.31	62.91	1.3	0.00479587	small nucleolar RNA host gene 16	Other	other
ENSG00000049860	HEXB	13.84	24.2	1.75	0.00481647	hexosaminidase subunit beta	Cytoplasm	enzyme
ENSG00000128524	ATP6V1F	81.45	93.82	1.15	0.0048812	ATPase H+ transporting V1 subunit F	Cytoplasm	enzyme
ENSG00000146007	ZMAT2	43.58	54.57	1.25	0.00500357	zinc finger matrin-type 2	Nucleus	other
ENSG00000184840	TMED9	18.79	25.04	1.33	0.00502726	transmembrane p24 trafficking protein 9	Cytoplasm	transporter
ENSG00000103876	FAH	11.1	17.05	1.54	0.00507984	fumarylacetoacetate hydrolase	Cytoplasm	enzyme
ENSG00000172301	COPRS	25.82	35.84	1.39	0.00508126	coordinator of PRMT5 and differentiation stimulator	Nucleus	other
ENSG00000120438	TCP1	82.68	70.05	-1.18	0.00511106	t-complex 1	Cytoplasm	other
ENSG00000186628	FSD2	87.62	57.74	-1.52	0.00516432	fibronectin type III and SPRY domain containing 2	Other	other
ENSG00000165916	PSMC3	87.14	113.37	1.3	0.0052858	proteasome 26S subunit, ATPase 3	Nucleus	enzyme
ENSG00000004799	PDK4	95.89	209.33	2.18	0.00534172	pyruvate dehydrogenase kinase 4	Cytoplasm	kinase
ENSG00000244563	AC006011.4	5.29	13.06	2.47	0.00535543	ribosomal protein S26 pseudogene 19	Other	other
ENSG00000167862	ICT1	45.49	62.28	1.37	0.00535878	mitochondrial ribosomal protein L58	Cytoplasm	enzyme
ENSG00000143420	ENSA	126.56	97.03	-1.3	0.00536406	endosulfine alpha	Cytoplasm	transporter
ENSG00000164951	PDP1	58.81	37.02	-1.59	0.00543381	pyruvate dehydrogenase phosphatase catalytic subunit 1	Cytoplasm	phosphatase
ENSG00000108523	RNF167	51.18	66.89	1.31	0.00544916	ring finger protein 167	Cytoplasm	enzyme
ENSG00000248713	RP11-766F14.2	53.14	34.51	-1.54	0.00545841	chromosome 4 open reading frame 54	Other	other
ENSG00000189043	NDUFA4	228.59	301.36	1.32	0.00550464	NDUFA4 mitochondrial complex associated	Cytoplasm	enzyme
ENSG00000137693	YAP1	21.41	12.3	-1.74	0.00560401	Yes1 associated transcriptional regulator	Nucleus	transcription regulator
ENSG00000244043	RPS27P27	23.3	36.18	1.55	0.00561628	ribosomal protein S27 pseudogene 27	Other	other
ENSG00000107223	EDF1	218.13	313.73	1.44	0.00562893	endothelial differentiation related factor 1	Nucleus	transcription regulator
ENSG00000162104	ADCY9	24.92	15.89	-1.57	0.00563247	adenylate cyclase 9	Plasma Membrane	enzyme
ENSG00000177098	SCN4B	13.43	6.58	-2.04	0.00573267	sodium voltage-gated channel beta subunit 4	Plasma Membrane	ion channel
ENSG00000052723	SIKE1	21.39	27.04	1.26	0.00575433	suppressor of IKBKE 1	Cytoplasm	other
ENSG00000166912	MTMR10	19.31	14.29	-1.35	0.00578446	myotubularin related protein 10	Cytoplasm	other
ENSG00000081248	CACNA1S	146.2	122.04	-1.2	0.0058235	calcium voltage-gated channel subunit alpha1 S	Plasma Membrane	ion channel
ENSG00000141161	UNC45B	75.42	57.16	-1.32	0.00585137	unc-45 myosin chaperone B	Cytoplasm	other
ENSG00000164346	NSA2	59.13	67.08	1.13	0.00587862	NSA2 ribosome biogenesis factor	Nucleus	other
ENSG00000154945	ANKRD40	50.06	40.27	-1.24	0.00588884	ankyrin repeat domain 40	Other	other
ENSG00000134330	IAH1	21.89	29.98	1.37	0.00589004	isoamyl acetate hydrolyzing esterase 1 (putative)	Cytoplasm	other
ENSG00000135387	CAPRIN1	33.12	25.46	-1.3	0.00590032	cell cycle associated protein 1	Plasma Membrane	other
ENSG00000205763	RP9P	10.98	18.8	1.71	0.00597228	RP9 pseudogene	Other	other
ENSG00000100216	TOMM22	32.55	44.28	1.36	0.00598259	translocase of outer mitochondrial membrane 22	Cytoplasm	transporter
ENSG00000143256	PFDN2	72.9	92.22	1.27	0.00598483	prefoldin subunit 2	Cytoplasm	other
ENSG00000140945	CDH13	69.56	39.48	-1.76	0.00599998	cadherin 13	Plasma Membrane	other
ENSG00000077348	EXOSC5	12.08	19.46	1.61	0.00605499	exosome component 5	Nucleus	enzyme
ENSG00000123091	RNF11	72.48	47.38	-1.53	0.00605543	ring finger protein 11	Cytoplasm	enzyme
ENSG00000244192	RP11-114H7.1	40.73	56.77	1.39	0.00610359		Other	other
ENSG00000177791	MYOZ1	2596.87	2965	1.14	0.00611785	myozenin 1	Cytoplasm	other
ENSG00000151500	THYN1	15.9	22.3	1.4	0.00613558	thymocyte nuclear protein 1	Nucleus	other
ENSG00000141425	RPRD1A	26.02	16	-1.63	0.00617387	regulation of nuclear pre-mRNA domain containing 1A	Extracellular Space	other
ENSG00000124172	ATP5E	52.62	66.41	1.26	0.00620415	ATP synthase F1 subunit epsilon	Cytoplasm	transporter
ENSG00000214736	TOMM6	140.53	172.47	1.23	0.00624162	translocase of outer mitochondrial membrane 6	Cytoplasm	other
ENSG00000256618	MTRNR2L1	24.74	32.9	1.33	0.00629178	MT-RNR2 like 1	Other	other
ENSG00000129744	ART1	37.89	20.72	-1.83	0.00630635	ADP-ribosyltransferase 1	Plasma Membrane	enzyme
ENSG00000105127	AKAP8	13.44	8.14	-1.65	0.00631384	A-kinase anchoring protein 8	Nucleus	other
ENSG00000141027	NCOR1	36.35	52.73	1.45	0.00631432	nuclear receptor corepressor 1	Nucleus	transcription regulator
ENSG00000125356	NDUFA1	271.63	311.56	1.15	0.00633046	NADH:ubiquinone oxidoreductase subunit A1	Cytoplasm	enzyme
ENSG00000186350	RXRA	58.67	42.23	-1.39	0.00635216	retinoid X receptor alpha	Nucleus	ligand-dependent nuclear receptor
ENSG00000132300	PTCD3	70.84	34.2	-2.07	0.00639756	pentatricopeptide repeat domain 3	Cytoplasm	other
ENSG00000052749	RRP12	9.63	15.66	1.63	0.00641847	ribosomal RNA processing 12 homolog	Nucleus	other
ENSG00000122034	GTF3A	107.56	142.77	1.33	0.00657524	general transcription factor IIIA	Nucleus	transcription regulator
ENSG00000168090	COPS6	67.86	82.35	1.21	0.00667977	COP9 signalosome subunit 6	Nucleus	other
ENSG00000138347	MYPN	169.55	142.09	-1.19	0.00669512	myopalladin	Cytoplasm	other
ENSG00000115947	ORC4	19.58	14.09	-1.39	0.0067596	origin recognition complex subunit 4	Nucleus	other
ENSG00000217027	TPT1P4	31.3	38.88	1.24	0.00676904	tumor protein, translationally-controlled 1 pseudogene 4	Other	other
ENSG00000101400	SNTA1	145.86	165.99	1.14	0.0067757	syntrophin alpha 1	Plasma Membrane	other
ENSG00000072803	FBXW11	20.77	13.42	-1.55	0.00680128	F-box and WD repeat domain containing 11	Cytoplasm	enzyme
ENSG00000112782	CLIC5	164.53	110.53	-1.49	0.00684646	chloride intracellular channel 5	Cytoplasm	ion channel
ENSG00000092010	PSME1	31.58	41.32	1.31	0.00694579	proteasome activator subunit 1	Cytoplasm	other
ENSG00000168066	SF1	119	91.7	-1.3	0.00698779	splicing factor 1	Nucleus	transcription regulator
ENSG00000154358	OBSCN	313.46	378.22	1.21	0.00699103	obscurin, cytoskeletal calmodulin and titin-interacting RhoGEF	Cytoplasm	kinase
ENSG00000125037	EMC3	97.41	123.63	1.27	0.00700706	ER membrane protein complex subunit 3	Nucleus	other
ENSG00000110315	RNF141	20.44	14.33	-1.43	0.00701696	ring finger protein 141	Other	enzyme
ENSG00000126458	RRAS	13.67	21.79	1.59	0.0070579	RAS related	Cytoplasm	enzyme
ENSG00000123096	SSPN	73.41	45.31	-1.62	0.00710906	sarcospan	Plasma Membrane	other
ENSG00000078328	RBFOX1	52.62	44.45	-1.18	0.00711676	RNA binding fox-1 homolog 1	Cytoplasm	other
ENSG00000163156	SCNM1	35.68	51.78	1.45	0.00712525	sodium channel modifier 1	Nucleus	other
ENSG00000174136	RGMB	21.99	16.62	-1.32	0.00717314	repulsive guidance molecule BMP co-receptor b	Plasma Membrane	other
ENSG00000135617	PRADC1	70.42	84.12	1.19	0.00718434	protease associated domain containing 1	Extracellular Space	other
ENSG00000237190	CDKN2AIPNL	41.29	48.97	1.19	0.00719403	CDKN2A interacting protein N-terminal like	Other	other
ENSG00000143222	UFC1	38.87	52.66	1.35	0.00733715	ubiquitin-fold modifier conjugating enzyme 1	Cytoplasm	enzyme
ENSG00000131475	VPS25	21.01	33.49	1.59	0.00741409	vacuolar protein sorting 25 homolog	Cytoplasm	other
ENSG00000157087	ATP2B2	36.31	22.21	-1.63	0.00742162	ATPase plasma membrane Ca2+ transporting 2	Plasma Membrane	transporter
ENSG00000162378	ZYG11B	43.99	28.06	-1.57	0.00745133	zyg-11 family member B, cell cycle regulator	Other	other
ENSG00000227008	RP3-417G15.1	192.24	265.91	1.38	0.00747898	ribosomal protein S24 pseudogene 19	Other	other
ENSG00000239775	AC017116.11	4.52	9.74	2.15	0.00748513		Other	other
ENSG00000240652	RP11-832N8.1	150	188.38	1.26	0.00752779		Other	other
ENSG00000197694	SPTAN1	13.23	23.07	1.74	0.00753032	spectrin alpha, non-erythrocytic 1	Plasma Membrane	other
ENSG00000147403	RPL10	423.54	571.05	1.35	0.00760582	ribosomal protein L10	Cytoplasm	translation regulator
ENSG00000277791	PSMB3	81.55	104.1	1.28	0.00761379	proteasome 20S subunit beta 3	Cytoplasm	peptidase
ENSG00000167548	KMT2D	19.88	14.01	-1.42	0.00763051	lysine methyltransferase 2D	Nucleus	transcription regulator
ENSG00000071894	CPSF1	22.86	35.56	1.56	0.00766959	cleavage and polyadenylation specific factor 1	Nucleus	other
ENSG00000075239	ACAT1	239.12	264.56	1.11	0.00769862	acetyl-CoA acetyltransferase 1	Cytoplasm	enzyme
ENSG00000055950	MRPL43	80.17	97.42	1.22	0.007705	mitochondrial ribosomal protein L43	Cytoplasm	translation regulator
ENSG00000152082	MZT2B	58.49	83.77	1.43	0.00776215	mitotic spindle organizing protein 2B	Cytoplasm	other
ENSG00000229119	CTB-63M22.1	92.81	185.13	1.99	0.00776765		Other	other
ENSG00000234335	RPS4XP11	24.31	34.36	1.41	0.00785633	ribosomal protein S4X pseudogene 11	Other	other
ENSG00000137502	RAB30	15.48	9.03	-1.71	0.00786054	RAB30, member RAS oncogene family	Cytoplasm	enzyme
ENSG00000101266	CSNK2A1	39.54	32.27	-1.23	0.00786159	casein kinase 2 alpha 1	Nucleus	kinase
ENSG00000124701	APOBEC2	521.3	618.36	1.19	0.00792556	apolipoprotein B mRNA editing enzyme catalytic subunit 2	Other	enzyme
ENSG00000185104	FAF1	44.89	50.55	1.13	0.00796206	Fas associated factor 1	Nucleus	other
ENSG00000048828	FAM120A	27.9	19.64	-1.42	0.0080272	family with sequence similarity 120A	Cytoplasm	other
ENSG00000213463	SYNJ2BP	16.73	10.91	-1.53	0.00803286	synaptojanin 2 binding protein	Cytoplasm	other
ENSG00000133878	DUSP26	232.29	292.35	1.26	0.00812821	dual specificity phosphatase 26	Cytoplasm	enzyme
ENSG00000138495	COX17	152.86	184.16	1.2	0.00812887	cytochrome c oxidase copper chaperone COX17	Cytoplasm	enzyme
ENSG00000186439	TRDN	1623.62	2279.21	1.4	0.0081748	triadin	Cytoplasm	other
ENSG00000138433	CIR1	26.65	40.64	1.52	0.00820707	corepressor interacting with RBPJ, CIR1	Nucleus	transcription regulator
ENSG00000173915	USMG5	540.7	724.32	1.34	0.00821149	ATP synthase membrane subunit k	Cytoplasm	other
ENSG00000122033	MTIF3	101.85	138.73	1.36	0.00824664	mitochondrial translational initiation factor 3	Cytoplasm	translation regulator
ENSG00000131174	COX7B	578.86	780.56	1.35	0.00826785	cytochrome c oxidase subunit 7B	Cytoplasm	enzyme
ENSG00000206560	ANKRD28	25.34	16.28	-1.56	0.00827174	ankyrin repeat domain 28	Cytoplasm	other
ENSG00000228887	EEF1DP1	75.77	98.52	1.3	0.0083076	eukaryotic translation elongation factor 1 delta pseudogene 1	Other	other
ENSG00000083290	ULK2	11.42	5.35	-2.13	0.00834784	unc-51 like autophagy activating kinase 2	Cytoplasm	kinase
ENSG00000183864	TOB2	93.32	68.32	-1.37	0.00846195	transducer of ERBB2, 2	Nucleus	other
ENSG00000126016	AMOT	26.94	16.51	-1.63	0.00856587	angiomotin	Plasma Membrane	other
ENSG00000174099	MSRB3	46.01	31.86	-1.44	0.00863104	methionine sulfoxide reductase B3	Cytoplasm	enzyme
ENSG00000186660	ZFP91	24.39	17.85	-1.37	0.00878097	ZFP91 zinc finger protein, atypical E3 ubiquitin ligase	Nucleus	transcription regulator
ENSG00000155287	SLC25A28	34.65	46.76	1.35	0.00879296	solute carrier family 25 member 28	Cytoplasm	transporter
ENSG00000269955	LUC7L2	29.54	21.71	-1.36	0.00881232	FMC1-LUC7L2 readthrough	Other	other
ENSG00000145868	FBXO38	16.28	10.11	-1.61	0.00885471	F-box protein 38	Other	other
ENSG00000165792	METTL17	30.2	40.05	1.33	0.00887667	methyltransferase like 17	Nucleus	other
ENSG00000257303	RP11-977G19.11	9.78	18.6	1.9	0.00890543		Other	other
ENSG00000275023	MLLT6	37.79	25.8	-1.46	0.00894293	MLLT6, PHD finger containing	Nucleus	transcription regulator
ENSG00000135972	MRPS9	52.83	72.95	1.38	0.00895339	mitochondrial ribosomal protein S9	Cytoplasm	other
ENSG00000085788	DDHD2	13.84	7.34	-1.89	0.00899263	DDHD domain containing 2	Cytoplasm	enzyme
ENSG00000167272	POP5	9.66	17.62	1.82	0.00901224	POP5 homolog, ribonuclease P/MRP subunit	Nucleus	enzyme
ENSG00000183605	SFXN4	23.88	38.77	1.62	0.00902926	sideroflexin 4	Cytoplasm	transporter
ENSG00000144711	IQSEC1	23.77	16.7	-1.42	0.00903318	IQ motif and Sec7 domain ArfGEF 1	Cytoplasm	other
ENSG00000100029	PES1	12.19	18.61	1.53	0.00903424	pescadillo ribosomal biogenesis factor 1	Nucleus	other
ENSG00000099942	CRKL	25.28	20.21	-1.25	0.00905346	CRK like proto-oncogene, adaptor protein	Cytoplasm	kinase
ENSG00000099977	DDT	31.1	44.36	1.43	0.00907273	D-dopachrome tautomerase	Cytoplasm	enzyme
ENSG00000138078	PREPL	17.65	12.41	-1.42	0.00911999	prolyl endopeptidase like	Cytoplasm	peptidase
ENSG00000265681	RPL17	215.94	318.27	1.47	0.00913197	ribosomal protein L17	Cytoplasm	other
ENSG00000179523	EIF3J-AS1	15.79	10.46	-1.51	0.00919153	EIF3J divergent transcript	Other	other
ENSG00000107854	TNKS2	24.31	16.9	-1.44	0.00922387	tankyrase 2	Nucleus	enzyme
ENSG00000255883	RP11-79P5.10	99.41	118.53	1.19	0.00944318	FUN14 domain containing 2 pseudogene 1	Other	other
ENSG00000112304	ACOT13	35.48	45.53	1.28	0.00944346	acyl-CoA thioesterase 13	Cytoplasm	enzyme
ENSG00000164919	COX6C	794.58	988.37	1.24	0.00948201	cytochrome c oxidase subunit 6C	Cytoplasm	enzyme
ENSG00000142327	RNPEPL1	24.73	33.94	1.37	0.00952954	arginyl aminopeptidase like 1	Other	peptidase
ENSG00000129460	NGDN	23.84	33.4	1.4	0.00954521	neuroguidin	Nucleus	other
ENSG00000153774	CFDP1	16.05	21.28	1.33	0.00954871	craniofacial development protein 1	Extracellular Space	other
ENSG00000162517	PEF1	9.24	14.32	1.55	0.0095556	penta-EF-hand domain containing 1	Cytoplasm	other
ENSG00000218175	AC016739.2	2663.71	3691.7	1.39	0.00955897		Other	other
ENSG00000141576	RNF157	28.33	21.32	-1.33	0.00957995	ring finger protein 157	Cytoplasm	enzyme
ENSG00000171791	BCL2	35.35	15.69	-2.25	0.00961229	BCL2 apoptosis regulator	Cytoplasm	transporter
ENSG00000163412	EIF4E3	28.94	20.84	-1.39	0.00962867	eukaryotic translation initiation factor 4E family member 3	Cytoplasm	translation regulator
ENSG00000150768	DLAT	46.96	34.41	-1.36	0.00974479	dihydrolipoamide S-acetyltransferase	Cytoplasm	enzyme
ENSG00000173156	RHOD	6.2	11.57	1.87	0.00974499	ras homolog family member D	Cytoplasm	enzyme
ENSG00000159713	TPPP3	15.47	32.41	2.1	0.00975935	tubulin polymerization promoting protein family member 3	Cytoplasm	other
ENSG00000112715	VEGFA	62.53	50.89	-1.23	0.00983499	vascular endothelial growth factor A	Extracellular Space	growth factor
ENSG00000213145	CRIP1	19.22	34.32	1.79	0.00987762	cysteine rich protein 1	Cytoplasm	other
ENSG00000241061	RPL5P1	29.54	39.59	1.34	0.00991184	ribosomal protein L5 pseudogene 1	Other	other
ENSG00000182899	RPL35A	617.88	781.76	1.27	0.00991657	ribosomal protein L35a	Cytoplasm	other
ENSG00000177354	C10orf71	158.87	105.76	-1.5	0.00991923	chromosome 10 open reading frame 71	Other	other
ENSG00000112186	CAP2	261.69	186.83	-1.4	0.0099304	cyclase associated actin cytoskeleton regulatory protein 2	Plasma Membrane	other
ENSG00000180211	RP1-278E11.3	325.21	454.8	1.4	0.0099436		Other	other
ENSG00000166974	MAPRE2	30.49	21.75	-1.4	0.00994634	microtubule associated protein RP/EB family member 2	Cytoplasm	other
ENSG00000105258	POLR2I	75.8	88.22	1.16	0.00995721	RNA polymerase II subunit I	Nucleus	transcription regulator
ENSG00000146963	C7orf55-LUC7L2	41.32	29.65	-1.39	0.00996219	LUC7 like 2, pre-mRNA splicing factor	Nucleus	other
ENSG00000125611	CHCHD5	16.91	26.71	1.58	0.0099739	coiled-coil-helix-coiled-coil-helix domain containing 5	Other	other
ENSG00000185043	CIB1	13.17	18.31	1.39	0.00998882	calcium and integrin binding 1	Nucleus	other
ENSG00000149923	PPP4C	23.78	31.78	1.34	0.00999095	protein phosphatase 4 catalytic subunit	Cytoplasm	phosphatase
ENSG00000232112	TMA7	89.76	120.82	1.35	0.0100371	translation machinery associated 7 homolog	Other	other
ENSG00000204568	MRPS18B	76.1	96.61	1.27	0.0100502	mitochondrial ribosomal protein S18B	Cytoplasm	other
ENSG00000266472	MRPS21	26.8	37.16	1.39	0.0101778	mitochondrial ribosomal protein S21	Cytoplasm	other
ENSG00000069956	MAPK6	15.88	10.76	-1.48	0.0103215	mitogen-activated protein kinase 6	Cytoplasm	kinase
ENSG00000133265	HSPBP1	20.71	25.77	1.24	0.010335	HSPA (Hsp70) binding protein 1	Cytoplasm	other
ENSG00000198467	TPM2	14008	17128.4	1.22	0.0103442	tropomyosin 2	Extracellular Space	other
ENSG00000272325	NUDT3	37.23	31.91	-1.17	0.0103632	nudix hydrolase 3	Cytoplasm	phosphatase
ENSG00000263001	GTF2I	51.97	27.03	-1.92	0.0103664	general transcription factor IIi	Nucleus	transcription regulator
ENSG00000183648	NDUFB1	572.62	688.53	1.2	0.0103931	NADH:ubiquinone oxidoreductase subunit B1	Cytoplasm	enzyme
ENSG00000228801	RP11-110G21.1	21.6	14.47	-1.49	0.0103956	uncharacterized LOC102724330	Other	other
ENSG00000147649	MTDH	27.56	19.71	-1.4	0.0103977	metadherin	Cytoplasm	transcription regulator
ENSG00000164967	RPP25L	59.85	79.89	1.33	0.0104366	ribonuclease P/MRP subunit p25 like	Other	other
ENSG00000074071	MRPS34	87.25	126.49	1.45	0.0104517	mitochondrial ribosomal protein S34	Cytoplasm	other
ENSG00000117543	DPH5	14.49	19.6	1.35	0.0104716	diphthamide biosynthesis 5	Cytoplasm	enzyme
ENSG00000184209	SNRNP35	36.11	50.07	1.39	0.0104723	small nuclear ribonucleoprotein U11/U12 subunit 35	Nucleus	other
ENSG00000170275	CRTAP	27.5	20.72	-1.33	0.0105447	cartilage associated protein	Extracellular Space	other
ENSG00000196177	ACADSB	18.42	13.16	-1.4	0.0105561	acyl-CoA dehydrogenase short/branched chain	Cytoplasm	enzyme
ENSG00000007255	TRAPPC6A	9.36	17.5	1.87	0.0105927	trafficking protein particle complex subunit 6A	Cytoplasm	other
ENSG00000106078	COBL	46.59	35.84	-1.3	0.0105977	cordon-bleu WH2 repeat protein	Plasma Membrane	other
ENSG00000172889	EGFL7	11.75	16.89	1.44	0.0106125	EGF like domain multiple 7	Extracellular Space	other
ENSG00000075914	EXOSC7	21.64	29.3	1.35	0.0106816	exosome component 7	Nucleus	enzyme
ENSG00000163904	SENP2	24.93	14.85	-1.68	0.010808	SUMO specific peptidase 2	Nucleus	peptidase
ENSG00000132388	UBE2G1	227.15	171.45	-1.32	0.0108204	ubiquitin conjugating enzyme E2 G1	Cytoplasm	enzyme
ENSG00000258461	RP11-164J13.1	27.94	17.71	-1.58	0.010849		Other	other
ENSG00000156253	RWDD2B	42.73	47.97	1.12	0.010873	RWD domain containing 2B	Other	other
ENSG00000213442	RPL18AP3	795.45	1140.35	1.43	0.0108873	ribosomal protein L18a pseudogene 3	Other	other
ENSG00000146066	HIGD2A	260.79	309.57	1.19	0.010892	HIG1 hypoxia inducible domain family member 2A	Cytoplasm	other
ENSG00000225733	FGD5-AS1	46.88	34.8	-1.35	0.0109688	FGD5 antisense RNA 1	Other	other
ENSG00000204120	GIGYF2	17.24	10.95	-1.57	0.0109761	GRB10 interacting GYF protein 2	Cytoplasm	other
ENSG00000161664	ASB16	53.8	35	-1.54	0.0109816	ankyrin repeat and SOCS box containing 16	Cytoplasm	other
ENSG00000204843	DCTN1	47.29	71.32	1.51	0.0110532	dynactin subunit 1	Cytoplasm	other
ENSG00000170185	USP38	23.88	12.77	-1.87	0.0110589	ubiquitin specific peptidase 38	Other	peptidase
ENSG00000153827	TRIP12	44.97	27.02	-1.66	0.0110593	thyroid hormone receptor interactor 12	Cytoplasm	enzyme
ENSG00000100664	EIF5	157.63	114.72	-1.37	0.0110815	eukaryotic translation initiation factor 5	Cytoplasm	translation regulator
ENSG00000275131	CH17-472G23.4	24.7	13.44	-1.84	0.0111159	PDE4DIP pseudogene 2	Other	other
ENSG00000230756	RHOQP3	14.26	7.87	-1.81	0.011131	ras homolog family member Q pseudogene 3	Other	other
ENSG00000136111	TBC1D4	50.99	37.27	-1.37	0.0111315	TBC1 domain family member 4	Cytoplasm	other
ENSG00000236439	RP11-175B9.3	139.32	200.47	1.44	0.0111396		Other	other
ENSG00000244021	RP11-50D9.1	10.57	16.45	1.56	0.0111931		Other	other
ENSG00000235552	RPL6P27	227.85	292.97	1.29	0.011314	ribosomal protein L6 pseudogene 27	Other	other
ENSG00000121440	PDZRN3	72.97	58.79	-1.24	0.0113214	PDZ domain containing ring finger 3	Extracellular Space	enzyme
ENSG00000132155	RAF1	89.34	75.84	-1.18	0.0113732	Raf-1 proto-oncogene, serine/threonine kinase	Cytoplasm	kinase
ENSG00000198796	ALPK2	23.42	12.68	-1.85	0.0113803	alpha kinase 2	Nucleus	kinase
ENSG00000078140	UBE2K	18.06	10.88	-1.66	0.011427	ubiquitin conjugating enzyme E2 K	Cytoplasm	transcription regulator
ENSG00000113068	PFDN1	62.05	76.84	1.24	0.0114808	prefoldin subunit 1	Cytoplasm	other
ENSG00000211450	C11orf31	30.52	43.85	1.44	0.0115134	selenoprotein H	Nucleus	other
ENSG00000260032	LINC00657	102.51	80.94	-1.27	0.0115625	non-coding RNA activated by DNA damage	Other	other
ENSG00000214192	UBE2V1P2	29.45	21.41	-1.38	0.0115686	UBE2V1 pseudogene 2	Other	other
ENSG00000063177	RPL18	414.98	587.52	1.42	0.0115854	ribosomal protein L18	Cytoplasm	other
ENSG00000048162	NOP16	19.3	27.47	1.42	0.0116157	NOP16 nucleolar protein	Nucleus	other
ENSG00000119705	SLIRP	212.85	283.25	1.33	0.0116689	SRA stem-loop interacting RNA binding protein	Cytoplasm	other
ENSG00000082641	NFE2L1	446.84	333.71	-1.34	0.0116987	nuclear factor, erythroid 2 like 1	Nucleus	transcription regulator
ENSG00000172428	MYEOV2	139.66	170.7	1.22	0.0116992	COP9 signalosome subunit 9	Nucleus	other
ENSG00000230216	HSPB1P2	226.33	341.56	1.51	0.0117086	heat shock protein family B (small) member 1 pseudogene 2	Other	other
ENSG00000088833	NSFL1C	55.17	62.75	1.14	0.0117604	NSFL1 cofactor	Cytoplasm	other
ENSG00000218227	RP11-889L3.1	331.5	430.38	1.3	0.0117871		Other	other
ENSG00000160972	PPP1R16A	59.49	78.29	1.32	0.0118712	protein phosphatase 1 regulatory subunit 16A	Plasma Membrane	other
ENSG00000172403	SYNPO2	386.74	227.32	-1.7	0.0119266	synaptopodin 2	Cytoplasm	other
ENSG00000145919	BOD1	52.28	66.12	1.26	0.0119414	biorientation of chromosomes in cell division 1	Nucleus	other
ENSG00000227057	WDR46	13.66	18.92	1.39	0.0120007	WD repeat domain 46	Nucleus	enzyme
ENSG00000113742	CPEB4	17.79	10.49	-1.7	0.0121251	cytoplasmic polyadenylation element binding protein 4	Plasma Membrane	other
ENSG00000008018	PSMB1	172.08	223.98	1.3	0.0121602	proteasome 20S subunit beta 1	Cytoplasm	peptidase
ENSG00000235109	ZSCAN31	12.49	7.26	-1.72	0.0122202	zinc finger and SCAN domain containing 31	Nucleus	transcription regulator
ENSG00000129559	NEDD8	129.16	157.05	1.22	0.012278	NEDD8 ubiquitin like modifier	Nucleus	enzyme
ENSG00000224781	EIF4A2P4	90.8	109.67	1.21	0.0124263	eukaryotic translation initiation factor 4A2 pseudogene 4	Other	other
ENSG00000219023	RP3-340B19.2	143.04	223.34	1.56	0.0124455		Other	other
ENSG00000091640	SPAG7	157.85	204	1.29	0.012474	sperm associated antigen 7	Nucleus	other
ENSG00000162688	AGL	172.37	103.86	-1.66	0.0124888	amylo-alpha-1, 6-glucosidase, 4-alpha-glucanotransferase	Cytoplasm	enzyme
ENSG00000105379	ETFB	121.59	175.33	1.44	0.0125482	electron transfer flavoprotein subunit beta	Cytoplasm	transporter
ENSG00000204859	ZBTB48	5.96	11.06	1.86	0.0125746	zinc finger and BTB domain containing 48	Nucleus	transcription regulator
ENSG00000004897	CDC27	18.57	11.54	-1.61	0.0125753	cell division cycle 27	Nucleus	other
ENSG00000176978	DPP7	33.02	46.2	1.4	0.0125897	dipeptidyl peptidase 7	Cytoplasm	peptidase
ENSG00000099800	TIMM13	53.6	61.01	1.14	0.0126129	translocase of inner mitochondrial membrane 13	Cytoplasm	transporter
ENSG00000115685	PPP1R7	28.37	38.64	1.36	0.0127299	protein phosphatase 1 regulatory subunit 7	Nucleus	phosphatase
ENSG00000186174	BCL9L	20.65	10.6	-1.95	0.0127869	BCL9 like	Cytoplasm	other
ENSG00000130962	PRRG1	14.91	7.74	-1.93	0.0128346	proline rich and Gla domain 1	Plasma Membrane	other
ENSG00000143314	MRPL24	72.27	94.81	1.31	0.0129009	mitochondrial ribosomal protein L24	Cytoplasm	other
ENSG00000262664	OVCA2	9.7	17.95	1.85	0.0129278	OVCA2 serine hydrolase domain containing	Cytoplasm	other
ENSG00000264384	RN7SL431P	146.38	85.26	-1.72	0.0130618	RNA, 7SL, cytoplasmic 431, pseudogene	Other	other
ENSG00000188739	RBM34	32.06	46.01	1.44	0.0130756	RNA binding motif protein 34	Nucleus	other
ENSG00000143337	TOR1AIP1	30.17	21.97	-1.37	0.0130829	torsin 1A interacting protein 1	Nucleus	other
ENSG00000006015	C19orf60	75.81	105.45	1.39	0.0131705	required for excision 1-B domain containing	Other	other
ENSG00000226243	RPL37AP1	3631.49	4635.51	1.28	0.0132336	ribosomal protein L37a pseudogene 1	Other	other
ENSG00000132386	SERPINF1	259.76	358.89	1.38	0.0132453	serpin family F member 1	Extracellular Space	other
ENSG00000100934	SEC23A	29.37	16.88	-1.74	0.0132612	SEC23 homolog A, COPII coat complex component	Cytoplasm	transporter
ENSG00000143799	PARP1	75.55	52.43	-1.44	0.0132879	poly(ADP-ribose) polymerase 1	Nucleus	enzyme
ENSG00000225200	AB019441.29	75.37	114.63	1.52	0.0133143		Other	other
ENSG00000111832	RWDD1	46	63.1	1.37	0.0133218	RWD domain containing 1	Cytoplasm	other
ENSG00000135390	ATP5G2	575.27	711.13	1.24	0.0133475	ATP synthase membrane subunit c locus 2	Cytoplasm	transporter
ENSG00000178209	PLEC	155.14	107.3	-1.45	0.0133534	plectin	Cytoplasm	other
ENSG00000151240	DIP2C	21.09	13.32	-1.58	0.0133681	disco interacting protein 2 homolog C	Other	other
ENSG00000173992	CCS	12.95	20.71	1.6	0.0134673	copper chaperone for superoxide dismutase	Cytoplasm	enzyme
ENSG00000166582	CENPV	24.07	35.83	1.49	0.0134868	centromere protein V	Nucleus	other
ENSG00000139637	C12orf10	13.58	20.46	1.51	0.0136198	MYG1 exonuclease	Nucleus	other
ENSG00000185721	DRG1	53.83	72.59	1.35	0.0136557	developmentally regulated GTP binding protein 1	Cytoplasm	enzyme
ENSG00000087470	DNM1L	27.17	20.49	-1.33	0.0137764	dynamin 1 like	Cytoplasm	enzyme
ENSG00000105835	NAMPT	78.62	40.43	-1.94	0.0137918	nicotinamide phosphoribosyltransferase	Extracellular Space	cytokine
ENSG00000185088	RPS27L	50.94	67.1	1.32	0.0138088	ribosomal protein S27 like	Cytoplasm	translation regulator
ENSG00000112695	COX7A2	198.04	279.9	1.41	0.0138505	cytochrome c oxidase subunit 7A2	Cytoplasm	enzyme
ENSG00000105669	COPE	39.21	55.47	1.41	0.0139227	COPI coat complex subunit epsilon	Cytoplasm	transporter
ENSG00000177189	RPS6KA3	33.8	20.5	-1.65	0.0140125	ribosomal protein S6 kinase A3	Cytoplasm	kinase
ENSG00000240036	RP11-587D21.1	59.44	75.61	1.27	0.0140368		Other	other
ENSG00000246705	H2AFJ	51.08	80.93	1.58	0.0140802	H2A.J histone	Cytoplasm	other
ENSG00000107581	EIF3A	63.24	45.52	-1.39	0.014111	eukaryotic translation initiation factor 3 subunit A	Cytoplasm	translation regulator
ENSG00000179271	GADD45GIP1	40.73	57.66	1.42	0.0141753	GADD45G interacting protein 1	Nucleus	other
ENSG00000167515	TRAPPC2L	57.24	69.27	1.21	0.0142031	trafficking protein particle complex subunit 2L	Cytoplasm	other
ENSG00000104388	RAB2A	97.84	68.68	-1.42	0.014283	RAB2A, member RAS oncogene family	Cytoplasm	enzyme
ENSG00000120992	LYPLA1	29.34	14.61	-2.01	0.0142865	lysophospholipase 1	Cytoplasm	enzyme
ENSG00000141298	SSH2	47.27	37.55	-1.26	0.0142895	slingshot protein phosphatase 2	Cytoplasm	phosphatase
ENSG00000213609	RP11-170M17.2	42.74	54	1.26	0.0143055	ribosomal protein L7a pseudogene 50	Other	other
ENSG00000218350	LYPLA1P3	18.24	9.58	-1.9	0.0143488	LYPLA1 pseudogene 3	Other	other
ENSG00000150316	CWC15	73.01	89.12	1.22	0.0143797	CWC15 spliceosome associated protein homolog	Nucleus	other
ENSG00000125971	DYNLRB1	122.86	148.15	1.21	0.0144016	dynein light chain roadblock-type 1	Cytoplasm	other
ENSG00000137154	RPS6	1049.27	1374.55	1.31	0.0144329	ribosomal protein S6	Cytoplasm	other
ENSG00000166938	DIS3L	20.73	15.4	-1.35	0.0144345	DIS3 like exosome 3'-5' exoribonuclease	Cytoplasm	enzyme
ENSG00000112514	CUTA	49.17	64.3	1.31	0.0144377	cutA divalent cation tolerance homolog	Cytoplasm	other
ENSG00000113732	ATP6V0E1	59.76	75.75	1.27	0.0144531	ATPase H+ transporting V0 subunit e1	Cytoplasm	transporter
ENSG00000163512	AZI2	17.5	8.87	-1.97	0.0144962	5-azacytidine induced 2	Cytoplasm	other
ENSG00000101421	CHMP4B	71.99	88.81	1.23	0.0144978	charged multivesicular body protein 4B	Cytoplasm	other
ENSG00000236208	C10orf71-AS1	58.88	69.62	1.18	0.0144995	C10orf71 antisense RNA 1	Other	other
ENSG00000174444	RPL4	1286.9	1633.45	1.27	0.0145004	ribosomal protein L4	Cytoplasm	enzyme
ENSG00000143553	SNAPIN	54.52	67.4	1.24	0.0145143	SNAP associated protein	Plasma Membrane	other
ENSG00000243504	RPS23P1	38.37	53.49	1.39	0.014593	ribosomal protein S23 pseudogene 1	Other	other
ENSG00000186010	NDUFA13	330.13	397.97	1.21	0.0146201	NADH:ubiquinone oxidoreductase subunit A13	Cytoplasm	enzyme
ENSG00000108107	RPL28	342.35	435.12	1.27	0.0146293	ribosomal protein L28	Cytoplasm	other
ENSG00000248180	GAPDHP60	342.22	409.03	1.2	0.0146467	glyceraldehyde-3-phosphate dehydrogenase pseudogene 60	Other	other
ENSG00000242372	EIF6	20.47	26.6	1.3	0.0146586	eukaryotic translation initiation factor 6	Cytoplasm	translation regulator
ENSG00000074657	ZNF532	28.45	19.94	-1.43	0.0147851	zinc finger protein 532	Nucleus	transcription regulator
ENSG00000142507	PSMB6	158.49	194.98	1.23	0.0148015	proteasome 20S subunit beta 6	Nucleus	peptidase
ENSG00000198837	DENND4B	33.48	25.65	-1.31	0.0149335	DENN domain containing 4B	Extracellular Space	other
ENSG00000150787	PTS	28.5	34.1	1.2	0.0149866	6-pyruvoyltetrahydropterin synthase	Cytoplasm	enzyme
ENSG00000089737	DDX24	88.49	114.5	1.29	0.0149879	DEAD-box helicase 24	Nucleus	enzyme
ENSG00000007520	TSR3	46.65	57.28	1.23	0.0150036	TSR3 ribosome maturation factor	Cytoplasm	enzyme
ENSG00000115159	GPD2	20.4	11.94	-1.71	0.015019	glycerol-3-phosphate dehydrogenase 2	Cytoplasm	enzyme
ENSG00000127125	PPCS	24.09	30.28	1.26	0.0150507	phosphopantothenoylcysteine synthetase	Cytoplasm	enzyme
ENSG00000117410	ATP6V0B	31.81	48.43	1.52	0.0151143	ATPase H+ transporting V0 subunit b	Cytoplasm	transporter
ENSG00000104529	EEF1D	420.47	622.5	1.48	0.0151568	eukaryotic translation elongation factor 1 delta	Cytoplasm	translation regulator
ENSG00000136504	KAT7	21.96	15.8	-1.39	0.0152335	lysine acetyltransferase 7	Nucleus	enzyme
ENSG00000119938	PPP1R3C	514.02	378.7	-1.36	0.0153466	protein phosphatase 1 regulatory subunit 3C	Cytoplasm	phosphatase
ENSG00000176894	PXMP2	18.42	26.56	1.44	0.015352	peroxisomal membrane protein 2	Cytoplasm	other
ENSG00000262814	MRPL12	88.58	123.22	1.39	0.0153851	mitochondrial ribosomal protein L12	Cytoplasm	other
ENSG00000122359	ANXA11	118.59	197.16	1.66	0.0154176	annexin A11	Nucleus	other
ENSG00000243829	CTB-33G10.1	58.04	75.41	1.3	0.0155124		Other	other
ENSG00000173575	CHD2	36.44	24.24	-1.5	0.0155232	chromodomain helicase DNA binding protein 2	Nucleus	enzyme
ENSG00000125991	ERGIC3	28.48	38.87	1.36	0.0155346	ERGIC and golgi 3	Cytoplasm	other
ENSG00000236281	AC093106.5	62.48	76.78	1.23	0.0155867	NADH:ubiquinone oxidoreductase subunit B9 pseudogene 2	Other	other
ENSG00000074603	DPP8	26.2	15.15	-1.73	0.0156216	dipeptidyl peptidase 8	Cytoplasm	peptidase
ENSG00000165775	FUNDC2	289.05	350.73	1.21	0.0156413	FUN14 domain containing 2	Cytoplasm	other
ENSG00000124486	USP9X	22.62	17.52	-1.29	0.0156678	ubiquitin specific peptidase 9 X-linked	Plasma Membrane	peptidase
ENSG00000088247	KHSRP	53.73	45.08	-1.19	0.0156891	KH-type splicing regulatory protein	Nucleus	enzyme
ENSG00000198125	MB	12029.6	15270.1	1.27	0.0157165	myoglobin	Cytoplasm	transporter
ENSG00000044574	HSPA5	45.17	58.54	1.3	0.0157262	heat shock protein family A (Hsp70) member 5	Cytoplasm	enzyme
ENSG00000168887	C2orf68	42.66	50.7	1.19	0.015727	chromosome 2 open reading frame 68	Other	other
ENSG00000229638	RPL4P4	294.5	376.19	1.28	0.0157962	ribosomal protein L4 pseudogene 4	Other	other
ENSG00000185627	PSMD13	61.5	84.58	1.38	0.0158275	proteasome 26S subunit, non-ATPase 13	Cytoplasm	peptidase
ENSG00000131558	EXOC4	50.64	33.92	-1.49	0.0159177	exocyst complex component 4	Cytoplasm	transporter
ENSG00000106400	ZNHIT1	24.28	32.29	1.33	0.0159771	zinc finger HIT-type containing 1	Nucleus	other
ENSG00000270236	RP11-265B8.5	84.32	47.59	-1.77	0.0159915		Other	other
ENSG00000091140	DLD	142.43	112.68	-1.26	0.0160381	dihydrolipoamide dehydrogenase	Cytoplasm	enzyme
ENSG00000125901	MRPS26	23.23	30.26	1.3	0.0160391	mitochondrial ribosomal protein S26	Cytoplasm	other
ENSG00000186501	TMEM222	11.8	17.26	1.46	0.0160627	transmembrane protein 222	Other	other
ENSG00000069431	ABCC9	22.01	14.24	-1.55	0.0160753	ATP binding cassette subfamily C member 9	Plasma Membrane	ion channel
ENSG00000148834	GSTO1	52.13	84.05	1.61	0.0161357	glutathione S-transferase omega 1	Cytoplasm	enzyme
ENSG00000276293	PIP4K2B	41.82	31.07	-1.35	0.0161486	phosphatidylinositol-5-phosphate 4-kinase type 2 beta	Cytoplasm	kinase
ENSG00000139914	FITM1	199.39	233.4	1.17	0.0161699	fat storage inducing transmembrane protein 1	Extracellular Space	other
ENSG00000130811	EIF3G	165.16	211.1	1.28	0.0162065	eukaryotic translation initiation factor 3 subunit G	Cytoplasm	translation regulator
ENSG00000134324	LPIN1	40.27	33.8	-1.19	0.0162613	lipin 1	Nucleus	phosphatase
ENSG00000173402	DAG1	58.81	46.24	-1.27	0.0163261	dystroglycan 1	Plasma Membrane	transmembrane receptor
ENSG00000221821	C6orf226	16.85	22.32	1.32	0.0164085	chromosome 6 open reading frame 226	Other	other
ENSG00000228224	NACAP1	18.54	27.44	1.48	0.0164321	NACA family member 4, pseudogene	Other	other
ENSG00000136521	NDUFB5	173.35	227.49	1.31	0.0165188	NADH:ubiquinone oxidoreductase subunit B5	Cytoplasm	enzyme
ENSG00000205683	DPF3	18.03	12.96	-1.39	0.0165646	double PHD fingers 3	Nucleus	other
ENSG00000105254	TBCB	35.86	47.02	1.31	0.0166043	tubulin folding cofactor B	Cytoplasm	other
ENSG00000164209	SLC25A46	29.44	20.32	-1.45	0.0167807	solute carrier family 25 member 46	Cytoplasm	other
ENSG00000077157	PPP1R12B	63.53	42.26	-1.5	0.0168134	protein phosphatase 1 regulatory subunit 12B	Cytoplasm	phosphatase
ENSG00000069345	DNAJA2	50.96	42.53	-1.2	0.0168559	DnaJ heat shock protein family (Hsp40) member A2	Nucleus	enzyme
ENSG00000196126	HLA-DRB1	17.77	25.35	1.43	0.0168705	major histocompatibility complex, class II, DR beta 1	Plasma Membrane	transmembrane receptor
ENSG00000162520	SYNC	59.27	42.82	-1.38	0.0168708	syncoilin, intermediate filament protein	Cytoplasm	other
ENSG00000254373	RP11-34P1.2	259.32	315.98	1.22	0.0168754		Other	other
ENSG00000113282	CLINT1	36.86	25.34	-1.45	0.016901	clathrin interactor 1	Cytoplasm	other
ENSG00000089250	NOS1	13.35	7.72	-1.73	0.0170375	nitric oxide synthase 1	Cytoplasm	enzyme
ENSG00000239388	ASB14	31.86	14.21	-2.24	0.0170475	ankyrin repeat and SOCS box containing 14	Cytoplasm	other
ENSG00000148303	RPL7A	310.62	410.13	1.32	0.0171332	ribosomal protein L7a	Cytoplasm	other
ENSG00000149600	COMMD7	33.01	42.03	1.27	0.017229	COMM domain containing 7	Cytoplasm	other
ENSG00000174886	NDUFA11	245.55	365.59	1.49	0.0172669	NADH:ubiquinone oxidoreductase subunit A11	Cytoplasm	enzyme
ENSG00000163069	SGCB	80.46	61.68	-1.3	0.01727	sarcoglycan beta	Plasma Membrane	other
ENSG00000137818	RPLP1	2043.9	2610.19	1.28	0.0172753	ribosomal protein lateral stalk subunit P1	Cytoplasm	other
ENSG00000135932	CAB39	97.56	71.35	-1.37	0.0173729	calcium binding protein 39	Cytoplasm	enzyme
ENSG00000100129	EIF3L	208.47	261.57	1.25	0.0173743	eukaryotic translation initiation factor 3 subunit L	Cytoplasm	translation regulator
ENSG00000175946	KLHL38	151.76	107.58	-1.41	0.0173841	kelch like family member 38	Other	other
ENSG00000126705	AHDC1	21.97	14.85	-1.48	0.0174083	AT-hook DNA binding motif containing 1	Other	other
ENSG00000254598	CSNK2A3	38.5	27.47	-1.4	0.0174132	casein kinase 2 alpha 3	Other	other
ENSG00000143702	CEP170	18.88	12.22	-1.55	0.0174251	centrosomal protein 170	Nucleus	other
ENSG00000167526	RPL13	888.39	1251.67	1.41	0.0174336	ribosomal protein L13	Nucleus	other
ENSG00000154079	SDHAF4	17.3	22.38	1.29	0.0174639	succinate dehydrogenase complex assembly factor 4	Cytoplasm	enzyme
ENSG00000124562	SNRPC	75.61	87.43	1.16	0.0175637	small nuclear ribonucleoprotein polypeptide C	Nucleus	other
ENSG00000181222	POLR2A	16.32	9.87	-1.65	0.0175974	RNA polymerase II subunit A	Nucleus	enzyme
ENSG00000132361	CLUH	84.77	62.64	-1.35	0.0176148	clustered mitochondria homolog	Cytoplasm	translation regulator
ENSG00000227850	SEPT2P1	9.18	0	-9	0.0177446	septin 2 pseudogene 1	Other	other
ENSG00000196419	XRCC6	85.73	97.35	1.14	0.0177674	X-ray repair cross complementing 6	Nucleus	enzyme
ENSG00000182196	ARL6IP4	134.05	170.64	1.27	0.0177925	ADP ribosylation factor like GTPase 6 interacting protein 4	Nucleus	other
ENSG00000172757	CFL1	82.3	101.53	1.23	0.0177954	cofilin 1	Nucleus	other
ENSG00000034713	GABARAPL2	92.16	108.41	1.18	0.0178023	GABA type A receptor associated protein like 2	Cytoplasm	other
ENSG00000263740	RN7SL4P	19.26	36.04	1.87	0.0178383	RNA, 7SL, cytoplasmic 4, pseudogene	Other	other
ENSG00000181817	LSM10	75.74	99.99	1.32	0.017851	LSM10, U7 small nuclear RNA associated	Nucleus	other
ENSG00000100142	POLR2F	40.3	51.53	1.28	0.0178721	RNA polymerase II, I and III subunit F	Nucleus	enzyme
ENSG00000102103	PQBP1	31.87	47.87	1.5	0.0178856	polyglutamine binding protein 1	Nucleus	transcription regulator
ENSG00000130560	UBAC1	133.46	173.85	1.3	0.017975	UBA domain containing 1	Nucleus	other
ENSG00000100353	EIF3D	40.86	54.1	1.32	0.0180853	eukaryotic translation initiation factor 3 subunit D	Cytoplasm	translation regulator
ENSG00000130332	LSM7	36.41	51.93	1.43	0.0181972	LSM7 homolog, U6 small nuclear RNA and mRNA degradation associated	Nucleus	other
ENSG00000131116	ZNF428	20.71	27.12	1.31	0.0182089	zinc finger protein 428	Other	other
ENSG00000130695	CEP85	71.35	60.04	-1.19	0.0182872	centrosomal protein 85	Nucleus	other
ENSG00000180764	PIPSL	21.61	29.58	1.37	0.0183472	PIP5K1A and PSMD4 like (pseudogene)	Other	other
ENSG00000143207	RFWD2	11.5	19.31	1.68	0.0183558	COP1 E3 ubiquitin ligase	Cytoplasm	enzyme
ENSG00000233383	RP11-324F21.1	0.66	8.54	12.94	0.018376		Other	other
ENSG00000183617	MRPL54	30.62	41.26	1.35	0.0184811	mitochondrial ribosomal protein L54	Cytoplasm	other
ENSG00000169184	MN1	60.15	42.69	-1.41	0.0184817	MN1 proto-oncogene, transcriptional regulator	Nucleus	other
ENSG00000156411	C14orf2	293.53	360.63	1.23	0.0184928	ATP synthase membrane subunit j	Cytoplasm	other
ENSG00000198356	ASNA1	25.49	30.75	1.21	0.0185392	guided entry of tail-anchored proteins factor 3, ATPase	Nucleus	transporter
ENSG00000152642	GPD1L	71.66	61.68	-1.16	0.0186211	glycerol-3-phosphate dehydrogenase 1 like	Cytoplasm	enzyme
ENSG00000163430	FSTL1	16.67	10.41	-1.6	0.0187202	follistatin like 1	Extracellular Space	other
ENSG00000242485	MRPL20	166.92	211.97	1.27	0.0187717	mitochondrial ribosomal protein L20	Cytoplasm	other
ENSG00000251562	MALAT1	136.41	171.47	1.26	0.018798	metastasis associated lung adenocarcinoma transcript 1	Nucleus	other
ENSG00000140264	SERF2	253.98	294.46	1.16	0.0188007	small EDRK-rich factor 2	Other	other
ENSG00000105879	CBLL1	18.69	10.11	-1.85	0.0188019	Cbl proto-oncogene like 1	Nucleus	enzyme
ENSG00000163682	RPL9	27.23	43.71	1.61	0.018808	ribosomal protein L9	Nucleus	other
ENSG00000171766	GATM	67.59	45.07	-1.5	0.0188553	glycine amidinotransferase	Cytoplasm	enzyme
ENSG00000170348	TMED10	86.51	60.65	-1.43	0.0189104	transmembrane p24 trafficking protein 10	Cytoplasm	transporter
ENSG00000149187	CELF1	29.65	22.42	-1.32	0.0189165	CUGBP Elav-like family member 1	Cytoplasm	translation regulator
ENSG00000138363	ATIC	33.99	51.7	1.52	0.0189845	5-aminoimidazole-4-carboxamide ribonucleotide formyltransferase/IMP cyclohydrolase	Cytoplasm	enzyme
ENSG00000084207	GSTP1	100.52	133.16	1.32	0.0190302	glutathione S-transferase pi 1	Cytoplasm	enzyme
ENSG00000155313	USP25	78.59	52.21	-1.51	0.0190383	ubiquitin specific peptidase 25	Cytoplasm	peptidase
ENSG00000120725	SIL1	25.13	35.01	1.39	0.0191084	SIL1 nucleotide exchange factor	Cytoplasm	transporter
ENSG00000141504	SAT2	60.37	84.83	1.41	0.0191117	spermidine/spermine N1-acetyltransferase family member 2	Plasma Membrane	enzyme
ENSG00000122406	RPL5	325.48	403.35	1.24	0.0191144	ribosomal protein L5	Cytoplasm	other
ENSG00000244398	RP11-466H18.1	1039.31	1395.99	1.34	0.0193783		Other	other
ENSG00000253341	RP11-730G20.2	77.52	65.29	-1.19	0.0194043	poly(rC) binding protein 2 pseudogene 2	Other	other
ENSG00000178537	SLC25A20	25.42	36.19	1.42	0.0195366	solute carrier family 25 member 20	Cytoplasm	transporter
ENSG00000196182	STK40	38.22	29.33	-1.3	0.0195585	serine/threonine kinase 40	Cytoplasm	kinase
ENSG00000134291	TMEM106C	21.08	30.38	1.44	0.0195717	transmembrane protein 106C	Other	other
ENSG00000077097	TOP2B	33.94	42.01	1.24	0.0196014	DNA topoisomerase II beta	Nucleus	enzyme
ENSG00000226432	CTD-2015B23.2	28.74	22.93	-1.25	0.0196114		Other	other
ENSG00000123144	C19orf43	98.99	123.09	1.24	0.0196528	telomerase RNA component interacting RNase	Nucleus	enzyme
ENSG00000137177	KIF13A	48.24	42.35	-1.14	0.0197675	kinesin family member 13A	Cytoplasm	transporter
ENSG00000183571	PGPEP1L	19.06	28.61	1.5	0.0198026	pyroglutamyl-peptidase I like	Cytoplasm	other
ENSG00000161010	C5orf45	10.53	16.58	1.57	0.0198204	MRN complex interacting protein	Nucleus	other
ENSG00000164976	KIAA1161	58.01	42.44	-1.37	0.0198952	myogenesis regulating glycosidase (putative)	Nucleus	other
ENSG00000127774	EMC6	121.69	143.88	1.18	0.0199726	ER membrane protein complex subunit 6	Cytoplasm	other
ENSG00000167186	COQ7	42.3	37.03	-1.14	0.019981	coenzyme Q7, hydroxylase	Cytoplasm	enzyme
ENSG00000181029	TRAPPC5	52.39	78.22	1.49	0.0201287	trafficking protein particle complex subunit 5	Cytoplasm	other
ENSG00000145358	DDIT4L	198.18	124.46	-1.59	0.0201531	DNA damage inducible transcript 4 like	Cytoplasm	other
ENSG00000223803	RPS20P14	319.9	491.78	1.54	0.0202151	ribosomal protein S20 pseudogene 14	Other	other
ENSG00000232060	SLC4A1APP1	7.35	15.8	2.15	0.0202941	solute carrier family 4 member 1 adaptor protein pseudogene 1	Other	other
ENSG00000164164	OTUD4	22.68	13.5	-1.68	0.0202942	OTU deubiquitinase 4	Cytoplasm	peptidase
ENSG00000241081	RP11-488C13.1	489.12	603.95	1.23	0.0203272	ribosomal protein L22 pseudogene 2	Other	other
ENSG00000207005	RNU1-2	0	62.91	63	0.0204098	RNA, U1 small nuclear 2	Nucleus	other
ENSG00000113141	IK	33.41	43.27	1.3	0.0204202	IK cytokine	Extracellular Space	cytokine
ENSG00000243680	RPL37P23	510.85	709.15	1.39	0.0205016	ribosomal protein L37 pseudogene 23	Other	other
ENSG00000243147	MRPL33	558.1	675.27	1.21	0.0205248	mitochondrial ribosomal protein L33	Cytoplasm	other
ENSG00000169228	RAB24	20.96	29.01	1.38	0.0205448	RAB24, member RAS oncogene family	Cytoplasm	other
ENSG00000188554	NBR1	44.88	37.72	-1.19	0.0206878	NBR1 autophagy cargo receptor	Cytoplasm	other
ENSG00000213492	NT5C3AP1	19.97	14.92	-1.34	0.0207287	NT5C3A pseudogene 1	Other	other
ENSG00000116001	TIA1	19.63	13.78	-1.42	0.0207332	TIA1 cytotoxic granule associated RNA binding protein	Nucleus	other
ENSG00000231767	RP11-92K2.2	213.24	327.27	1.53	0.0207885	ribosomal protein S27a pseudogene 5	Other	other
ENSG00000215030	RPL13P12	540.17	751.97	1.39	0.0208804	ribosomal protein L13 pseudogene 12	Other	other
ENSG00000213619	NDUFS3	201.87	266.62	1.32	0.0209358	NADH:ubiquinone oxidoreductase core subunit S3	Cytoplasm	enzyme
ENSG00000132432	SEC61G	65.42	90.77	1.39	0.0209423	SEC61 translocon subunit gamma	Plasma Membrane	transporter
ENSG00000100300	TSPO	25.51	32.07	1.26	0.0209509	translocator protein	Cytoplasm	transmembrane receptor
ENSG00000087191	PSMC5	64.19	78.05	1.22	0.0209826	proteasome 26S subunit, ATPase 5	Nucleus	transcription regulator
ENSG00000163539	CLASP2	56.44	36.41	-1.55	0.0210345	cytoplasmic linker associated protein 2	Cytoplasm	other
ENSG00000198618	PPIAP22	89.65	110.56	1.23	0.0210591	peptidylprolyl isomerase A pseudogene 22	Other	other
ENSG00000039123	SKIV2L2	24.48	16.05	-1.53	0.0211198	Mtr4 exosome RNA helicase	Nucleus	enzyme
ENSG00000170906	NDUFA3	267.85	330.8	1.24	0.0211713	NADH:ubiquinone oxidoreductase subunit A3	Cytoplasm	enzyme
ENSG00000114544	SLC41A3	27.34	34.45	1.26	0.0212909	solute carrier family 41 member 3	Plasma Membrane	transporter
ENSG00000160216	AGPAT3	27.11	21.2	-1.28	0.0213297	1-acylglycerol-3-phosphate O-acyltransferase 3	Cytoplasm	enzyme
ENSG00000130255	RPL36	307.63	400.6	1.3	0.0213536	ribosomal protein L36	Cytoplasm	other
ENSG00000132912	DCTN4	31.69	25.88	-1.22	0.0213791	dynactin subunit 4	Nucleus	other
ENSG00000106211	HSPB1	1259.38	1943.87	1.54	0.0213875	heat shock protein family B (small) member 1	Cytoplasm	other
ENSG00000108826	MRPL27	82.86	110.15	1.33	0.021411	mitochondrial ribosomal protein L27	Cytoplasm	other
ENSG00000131368	MRPS25	72.28	86.29	1.19	0.0214141	mitochondrial ribosomal protein S25	Cytoplasm	other
ENSG00000111229	ARPC3	24.92	33.23	1.33	0.0215292	actin related protein 2/3 complex subunit 3	Cytoplasm	other
ENSG00000149743	TRPT1	62.3	79.29	1.27	0.0215504	tRNA phosphotransferase 1	Other	enzyme
ENSG00000159352	PSMD4	103.22	142.43	1.38	0.0215687	proteasome 26S subunit, non-ATPase 4	Cytoplasm	other
ENSG00000224094	RPS24P8	398.83	518.57	1.3	0.021638	ribosomal protein S24 pseudogene 8	Other	other
ENSG00000109475	RPL34	481.07	714.39	1.49	0.0216506	ribosomal protein L34	Cytoplasm	other
ENSG00000144909	OSBPL11	23.24	16.57	-1.4	0.0216821	oxysterol binding protein like 11	Cytoplasm	other
ENSG00000103342	GSPT1	52.04	43.35	-1.2	0.021709	G1 to S phase transition 1	Cytoplasm	translation regulator
ENSG00000101439	CST3	244.38	326	1.33	0.0217807	cystatin C	Extracellular Space	other
ENSG00000128311	TST	18.57	24.94	1.34	0.0217897	thiosulfate sulfurtransferase	Cytoplasm	enzyme
ENSG00000166848	TERF2IP	30.54	36.86	1.21	0.0218059	TERF2 interacting protein	Nucleus	other
ENSG00000236801	RPL24P8	109.27	146.17	1.34	0.0218081	RPL24 pseudogene 8	Other	other
ENSG00000140983	RHOT2	27.24	36.72	1.35	0.0218564	ras homolog family member T2	Cytoplasm	enzyme
ENSG00000167969	ECI1	98.99	120.75	1.22	0.0218618	enoyl-CoA delta isomerase 1	Cytoplasm	enzyme
ENSG00000175215	CTDSP2	61.72	47.44	-1.3	0.021866	CTD small phosphatase 2	Nucleus	phosphatase
ENSG00000182718	ANXA2	26.08	35.9	1.38	0.0219135	annexin A2	Plasma Membrane	other
ENSG00000175061	LRRC75A-AS1	124.66	181.69	1.46	0.0219184	small nucleolar RNA host gene 29	Other	other
ENSG00000115073	ACTR1B	30.22	38.34	1.27	0.0219274	actin related protein 1B	Cytoplasm	other
ENSG00000171222	SCAND1	37.53	51.82	1.38	0.0219663	SCAN domain containing 1	Nucleus	transcription regulator
ENSG00000253506	NACA2	10.2	17.13	1.68	0.0220068	nascent polypeptide associated complex subunit alpha 2	Other	other
ENSG00000164828	SUN1	85.39	63.11	-1.35	0.0220115	Sad1 and UNC84 domain containing 1	Nucleus	other
ENSG00000140795	MYLK3	26.09	12.72	-2.05	0.0220147	myosin light chain kinase 3	Cytoplasm	kinase
ENSG00000145494	NDUFS6	128.08	167.24	1.31	0.0221061	NADH:ubiquinone oxidoreductase subunit S6	Cytoplasm	enzyme
ENSG00000120705	ETF1	31.86	26.63	-1.2	0.0221203	eukaryotic translation termination factor 1	Cytoplasm	translation regulator
ENSG00000136003	ISCU	184.04	236.5	1.29	0.0221356	iron-sulfur cluster assembly enzyme	Cytoplasm	other
ENSG00000157119	KLHL40	75.18	131.97	1.76	0.0221558	kelch like family member 40	Cytoplasm	other
ENSG00000231043	AC007238.1	35.83	42.86	1.2	0.0222938		Other	other
ENSG00000015171	ZMYND11	24.22	18.24	-1.33	0.0223486	zinc finger MYND-type containing 11	Nucleus	transcription regulator
ENSG00000149273	RPS3	536.34	807.1	1.5	0.0223511	ribosomal protein S3	Cytoplasm	enzyme
ENSG00000254999	BRK1	55.45	69.96	1.26	0.0223699	BRICK1 subunit of SCAR/WAVE actin nucleating complex	Cytoplasm	other
ENSG00000143977	SNRPG	36.38	52.88	1.45	0.0223781	small nuclear ribonucleoprotein polypeptide G	Nucleus	other
ENSG00000178127	NDUFV2	306.82	360.12	1.17	0.0224107	NADH:ubiquinone oxidoreductase core subunit V2	Cytoplasm	enzyme
ENSG00000205220	PSMB10	39.05	52	1.33	0.0224152	proteasome 20S subunit beta 10	Cytoplasm	peptidase
ENSG00000102978	POLR2C	28.36	33.37	1.18	0.02253	RNA polymerase II subunit C	Nucleus	enzyme
ENSG00000135624	CCT7	115.17	135.83	1.18	0.0225326	chaperonin containing TCP1 subunit 7	Cytoplasm	other
ENSG00000159173	TNNI1	3243.39	3986.13	1.23	0.0225854	troponin I1, slow skeletal type	Cytoplasm	other
ENSG00000145391	SETD7	59.74	40.31	-1.48	0.0225959	SET domain containing 7, histone lysine methyltransferase	Nucleus	enzyme
ENSG00000181163	NPM1	128.98	170.45	1.32	0.0227506	nucleophosmin 1	Nucleus	transcription regulator
ENSG00000072310	SREBF1	26.54	17.88	-1.48	0.0227578	sterol regulatory element binding transcription factor 1	Nucleus	transcription regulator
ENSG00000155090	KLF10	49.97	40	-1.25	0.0228072	Kruppel like factor 10	Nucleus	transcription regulator
ENSG00000136938	ANP32B	18.91	26	1.37	0.0229416	acidic nuclear phosphoprotein 32 family member B	Nucleus	other
ENSG00000198431	TXNRD1	28.6	19.1	-1.5	0.0229708	thioredoxin reductase 1	Cytoplasm	enzyme
ENSG00000161970	RPL26	990.5	1407.53	1.42	0.0230347	ribosomal protein L26	Cytoplasm	other
ENSG00000214253	FIS1	233.41	296.15	1.27	0.0230702	fission, mitochondrial 1	Cytoplasm	other
ENSG00000165283	STOML2	76.81	90.6	1.18	0.0231237	stomatin like 2	Plasma Membrane	other
ENSG00000172037	LAMB2	129.73	169.24	1.3	0.0231365	laminin subunit beta 2	Extracellular Space	enzyme
ENSG00000168275	COA6	55.74	69.87	1.25	0.023152	cytochrome c oxidase assembly factor 6	Cytoplasm	other
ENSG00000135766	EGLN1	44.37	33.91	-1.31	0.0232128	egl-9 family hypoxia inducible factor 1	Cytoplasm	enzyme
ENSG00000155975	VPS37A	26.93	19.94	-1.35	0.0233087	VPS37A subunit of ESCRT-I	Cytoplasm	other
ENSG00000101182	PSMA7	227.02	286.18	1.26	0.0233719	proteasome 20S subunit alpha 7	Cytoplasm	peptidase
ENSG00000188846	RPL14	306.25	410.34	1.34	0.0234325	ribosomal protein L14	Cytoplasm	other
ENSG00000162244	RPL29	744.05	1013.46	1.36	0.0235883	ribosomal protein L29	Cytoplasm	other
ENSG00000133142	TCEAL4	38.1	49.2	1.29	0.0236711	transcription elongation factor A like 4	Other	other
ENSG00000172164	SNTB1	19.98	14.75	-1.35	0.0237527	syntrophin beta 1	Plasma Membrane	other
ENSG00000189316	RP11-797H7.5	9.03	17.04	1.89	0.0237636	uncharacterized LOC441239	Other	other
ENSG00000172799	ZBTB8OSP2	21.44	28.87	1.35	0.0237911	zinc finger and BTB domain containing 8 opposite strand pseudogene 2	Other	other
ENSG00000228205	RP11-778D9.4	50.34	78.24	1.55	0.0238143		Other	other
ENSG00000112531	QKI	114.8	61.05	-1.88	0.0238276	QKI, KH domain containing RNA binding	Nucleus	other
ENSG00000166747	AP1G1	26.55	18.56	-1.43	0.0239158	adaptor related protein complex 1 subunit gamma 1	Cytoplasm	other
ENSG00000183172	SMDT1	76.08	92.58	1.22	0.0239872	single-pass membrane protein with aspartate rich tail 1	Extracellular Space	other
ENSG00000122180	MYOG	67.53	92.68	1.37	0.0240052	myogenin	Nucleus	transcription regulator
ENSG00000115307	AUP1	35.35	45.93	1.3	0.0240966	AUP1 lipid droplet regulating VLDL assembly factor	Cytoplasm	other
ENSG00000129250	KIF1C	208.65	164.5	-1.27	0.0241018	kinesin family member 1C	Cytoplasm	other
ENSG00000165887	ANKRD2	79.93	292.38	3.66	0.0241229	ankyrin repeat domain 2	Nucleus	transcription regulator
ENSG00000144749	LRIG1	38.24	28.88	-1.32	0.0241353	leucine rich repeats and immunoglobulin like domains 1	Extracellular Space	other
ENSG00000167315	ACAA2	58.86	78.33	1.33	0.024149	acetyl-CoA acyltransferase 2	Cytoplasm	enzyme
ENSG00000009335	UBE3C	33.37	22.13	-1.51	0.0241695	ubiquitin protein ligase E3C	Nucleus	enzyme
ENSG00000118181	RPS25	455.16	553.77	1.22	0.0241762	ribosomal protein S25	Cytoplasm	other
ENSG00000147684	NDUFB9	820.46	1004.48	1.22	0.0241811	NADH:ubiquinone oxidoreductase subunit B9	Cytoplasm	enzyme
ENSG00000128185	DGCR6L	43.32	54.15	1.25	0.0242171	DiGeorge syndrome critical region gene 6 like	Nucleus	other
ENSG00000174437	ATP2A2	1297.47	958.7	-1.35	0.024226	ATPase sarcoplasmic/endoplasmic reticulum Ca2+ transporting 2	Cytoplasm	transporter
ENSG00000090581	GNPTG	17.71	25.97	1.47	0.0242477	N-acetylglucosamine-1-phosphate transferase subunit gamma	Cytoplasm	enzyme
ENSG00000114302	PRKAR2A	76.99	40.72	-1.89	0.0242524	protein kinase cAMP-dependent type II regulatory subunit alpha	Cytoplasm	kinase
ENSG00000101246	ARFRP1	21.57	31.74	1.47	0.0243281	ADP ribosylation factor related protein 1	Cytoplasm	enzyme
ENSG00000135679	MDM2	16.75	26.69	1.59	0.0243546	MDM2 proto-oncogene	Nucleus	transcription regulator
ENSG00000125835	SNRPB	32.81	40.63	1.24	0.0243835	small nuclear ribonucleoprotein polypeptides B and B1	Nucleus	other
ENSG00000144357	UBR3	76.88	49.23	-1.56	0.0245355	ubiquitin protein ligase E3 component n-recognin 3	Other	enzyme
ENSG00000170296	GABARAP	492.95	593.69	1.2	0.0245367	GABA type A receptor-associated protein	Cytoplasm	transporter
ENSG00000182606	TRAK1	100.72	77.66	-1.3	0.0245992	trafficking kinesin protein 1	Nucleus	other
ENSG00000150779	TIMM8B	115.86	143.91	1.24	0.0246423	translocase of inner mitochondrial membrane 8 homolog B	Cytoplasm	transporter
ENSG00000060138	YBX3	1838.3	2238.62	1.22	0.0246832	Y-box binding protein 3	Nucleus	transcription regulator
ENSG00000089154	GCN1L1	34.27	23.42	-1.46	0.0247046	GCN1 activator of EIF2AK4	Cytoplasm	translation regulator
ENSG00000111911	HINT3	45.19	37.37	-1.21	0.0247679	histidine triad nucleotide binding protein 3	Cytoplasm	enzyme
ENSG00000234488	AC096664.1	68.19	113.22	1.66	0.0248135	ribosomal protein L27 pseudogene 6	Other	other
ENSG00000103254	FAM173A	15.28	22	1.44	0.0248306	adenine nucleotide translocase lysine methyltransferase	Cytoplasm	enzyme
ENSG00000243199	RP11-408P14.1	81.77	100.39	1.23	0.0248409		Other	other
ENSG00000198771	RCSD1	71.88	53.01	-1.36	0.0248709	RCSD domain containing 1	Other	other
ENSG00000132356	PRKAA1	15.97	9.82	-1.63	0.0249581	protein kinase AMP-activated catalytic subunit alpha 1	Cytoplasm	kinase
ENSG00000164307	ERAP1	15.96	8.44	-1.89	0.0249679	endoplasmic reticulum aminopeptidase 1	Extracellular Space	peptidase
ENSG00000185608	MRPL40	49.64	58.53	1.18	0.0250054	mitochondrial ribosomal protein L40	Cytoplasm	other
ENSG00000177150	FAM210A	21.32	13.62	-1.57	0.0250292	family with sequence similarity 210 member A	Cytoplasm	other
ENSG00000242071	RPL7AP6	193.75	249.68	1.29	0.0252758	ribosomal protein L7a pseudogene 6	Other	other
ENSG00000007392	LUC7L	19.47	36.96	1.9	0.0255401	LUC7 like	Nucleus	other
ENSG00000172531	PPP1CA	56.86	68.93	1.21	0.0255518	protein phosphatase 1 catalytic subunit alpha	Cytoplasm	phosphatase
ENSG00000072778	ACADVL	465.61	650.83	1.4	0.0255565	acyl-CoA dehydrogenase very long chain	Cytoplasm	enzyme
ENSG00000171992	SYNPO	505.63	423.23	-1.19	0.0256076	synaptopodin	Cytoplasm	other
ENSG00000197956	S100A6	76.28	106.39	1.39	0.0256493	S100 calcium binding protein A6	Cytoplasm	transporter
ENSG00000176731	C8orf59	62.04	86.74	1.4	0.0256633	ribosomal biogenesis factor	Nucleus	other
ENSG00000146809	ASB15	83.33	52.08	-1.6	0.0256807	ankyrin repeat and SOCS box containing 15	Nucleus	transcription regulator
ENSG00000108298	RPL19	885.9	1150.08	1.3	0.0257434	ribosomal protein L19	Cytoplasm	other
ENSG00000241370	RPP21	22.28	30.07	1.35	0.0257668	ribonuclease P/MRP subunit p21	Nucleus	enzyme
ENSG00000132471	WBP2	75.52	86.65	1.15	0.0257929	WW domain binding protein 2	Cytoplasm	transcription regulator
ENSG00000105197	TIMM50	29.17	40.81	1.4	0.0259542	translocase of inner mitochondrial membrane 50	Cytoplasm	phosphatase
ENSG00000164142	FAM160A1	16.29	6.45	-2.53	0.0260343	FHF complex subunit HOOK interacting protein 1A	Other	other
ENSG00000119318	RAD23B	63.1	53.4	-1.18	0.0260657	RAD23 homolog B, nucleotide excision repair protein	Nucleus	other
ENSG00000241494	RP11-796G6.1	27	36.27	1.34	0.0260735		Other	other
ENSG00000008988	RPS20	1283.18	1744.21	1.36	0.026145	ribosomal protein S20	Cytoplasm	other
ENSG00000204435	CSNK2B	77.44	98.36	1.27	0.0261878	casein kinase 2 beta	Cytoplasm	kinase
ENSG00000054523	KIF1B	104.26	74.62	-1.4	0.0262141	kinesin family member 1B	Cytoplasm	transporter
ENSG00000135441	BLOC1S1	72.12	99.11	1.37	0.0262441	biogenesis of lysosomal organelles complex 1 subunit 1	Cytoplasm	other
ENSG00000204220	PFDN6	48.95	70.7	1.44	0.0262845	prefoldin subunit 6	Cytoplasm	other
ENSG00000124164	VAPB	22.83	17.36	-1.32	0.02632	VAMP associated protein B and C	Plasma Membrane	other
ENSG00000105323	HNRNPUL1	45.06	38.14	-1.18	0.0263629	heterogeneous nuclear ribonucleoprotein U like 1	Nucleus	other
ENSG00000135506	OS9	23.7	33.18	1.4	0.0264736	OS9 endoplasmic reticulum lectin	Nucleus	other
ENSG00000188690	UROS	40.97	48.11	1.17	0.0265774	uroporphyrinogen III synthase	Cytoplasm	enzyme
ENSG00000175197	DDIT3	17.77	24.68	1.39	0.0266063	DNA damage inducible transcript 3	Nucleus	transcription regulator
ENSG00000255302	EID1	122.61	106.2	-1.15	0.0266111	EP300 interacting inhibitor of differentiation 1	Nucleus	transcription regulator
ENSG00000167705	RILP	39.19	53.22	1.36	0.0266871	Rab interacting lysosomal protein	Cytoplasm	other
ENSG00000170276	HSPB2	19.69	30.52	1.55	0.0267606	heat shock protein family B (small) member 2	Cytoplasm	other
ENSG00000184277	TM2D3	25.77	32.93	1.28	0.0267831	TM2 domain containing 3	Plasma Membrane	other
ENSG00000181929	PRKAG1	65.5	81.17	1.24	0.0268001	protein kinase AMP-activated non-catalytic subunit gamma 1	Nucleus	kinase
ENSG00000226221	RPL26P19	1035.21	1431.96	1.38	0.026858	ribosomal protein L26 pseudogene 19	Other	other
ENSG00000065427	KARS	85.44	107.62	1.26	0.0268584	lysyl-tRNA synthetase 1	Cytoplasm	enzyme
ENSG00000232882	PHKA1P1	44.96	22.17	-2.03	0.0268888	phosphorylase kinase regulatory subunit alpha 1 pseudogene	Other	other
ENSG00000112276	BVES	33.59	27.66	-1.21	0.0269451	blood vessel epicardial substance	Plasma Membrane	other
ENSG00000109572	CLCN3	17.37	10.76	-1.61	0.0271087	chloride voltage-gated channel 3	Plasma Membrane	ion channel
ENSG00000170412	GPRC5C	43.56	56.94	1.31	0.0271134	G protein-coupled receptor class C group 5 member C	Plasma Membrane	G-protein coupled receptor
ENSG00000188186	LAMTOR4	46.74	64.4	1.38	0.0271183	late endosomal/lysosomal adaptor, MAPK and MTOR activator 4	Cytoplasm	other
ENSG00000100288	CHKB	12.47	19.18	1.54	0.0271237	choline kinase beta	Cytoplasm	kinase
ENSG00000176973	FAM89B	58.18	68.15	1.17	0.0271478	family with sequence similarity 89 member B	Cytoplasm	other
ENSG00000270232	RP11-475J5.7	52.87	31.59	-1.67	0.0272568		Other	other
ENSG00000143353	LYPLAL1	11.19	16.32	1.46	0.0273008	lysophospholipase like 1	Cytoplasm	enzyme
ENSG00000226084	RP4-706A16.3	44.32	65.56	1.48	0.0273209		Other	other
ENSG00000162413	KLHL21	86.64	59.82	-1.45	0.0273311	kelch like family member 21	Cytoplasm	enzyme
ENSG00000116981	NT5C1A	20.41	8.54	-2.39	0.0273321	5'-nucleotidase, cytosolic IA	Cytoplasm	phosphatase
ENSG00000170315	UBB	1366.91	1480.69	1.08	0.0274151	ubiquitin B	Cytoplasm	enzyme
ENSG00000005243	COPZ2	34.05	47.45	1.39	0.0275809	COPI coat complex subunit zeta 2	Cytoplasm	transporter
ENSG00000101247	NDUFAF5	30.85	36.86	1.19	0.0276018	NADH:ubiquinone oxidoreductase complex assembly factor 5	Cytoplasm	other
ENSG00000132676	DAP3	34.65	42.19	1.22	0.0276522	death associated protein 3	Cytoplasm	other
ENSG00000101361	NOP56	27.48	40.76	1.48	0.0277569	NOP56 ribonucleoprotein	Nucleus	other
ENSG00000179526	SHARPIN	36.54	42.54	1.16	0.0277652	SHANK associated RH domain interactor	Plasma Membrane	other
ENSG00000197756	RPL37A	1814.14	2313.79	1.28	0.0278856	ribosomal protein L37a	Cytoplasm	other
ENSG00000034152	MAP2K3	55.11	61.11	1.11	0.027907	mitogen-activated protein kinase kinase 3	Cytoplasm	kinase
ENSG00000250347	AC005740.4	8.42	14.5	1.72	0.0279387		Other	other
ENSG00000219626	FAM228B	6.29	11.78	1.87	0.0279864	family with sequence similarity 228 member B	Other	other
ENSG00000128708	HAT1	38	46.62	1.23	0.0279957	histone acetyltransferase 1	Nucleus	enzyme
ENSG00000112096	SOD2	264.73	194.59	-1.36	0.0280533	superoxide dismutase 2	Cytoplasm	enzyme
ENSG00000242327	CTD-2184D3.1	74.75	121.27	1.62	0.0280616		Other	other
ENSG00000109846	CRYAB	3262.07	4473.35	1.37	0.0280811	crystallin alpha B	Nucleus	other
ENSG00000041357	PSMA4	128.46	157.23	1.22	0.0280846	proteasome 20S subunit alpha 4	Cytoplasm	peptidase
ENSG00000105677	TMEM147	47.62	60.89	1.28	0.0281215	transmembrane protein 147	Cytoplasm	other
ENSG00000119013	NDUFB3	345.5	413.15	1.2	0.0281381	NADH:ubiquinone oxidoreductase subunit B3	Cytoplasm	enzyme
ENSG00000118680	MYL12B	108.69	132.89	1.22	0.0282703	myosin light chain 12B	Cytoplasm	other
ENSG00000175029	CTBP2	12.52	7.32	-1.71	0.0283146	C-terminal binding protein 2	Nucleus	transcription regulator
ENSG00000168827	GFM1	32.43	26.87	-1.21	0.0283705	G elongation factor mitochondrial 1	Cytoplasm	translation regulator
ENSG00000154188	ANGPT1	21.12	13.2	-1.6	0.0284108	angiopoietin 1	Extracellular Space	growth factor
ENSG00000175416	CLTB	124.59	159.8	1.28	0.0284999	clathrin light chain B	Plasma Membrane	other
ENSG00000165637	VDAC2	101.15	135.34	1.34	0.0286951	voltage dependent anion channel 2	Cytoplasm	ion channel
ENSG00000143947	RPS27A	239.28	363.96	1.52	0.0287851	ribosomal protein S27a	Cytoplasm	other
ENSG00000110442	COMMD9	70.29	91.69	1.3	0.0288416	COMM domain containing 9	Cytoplasm	other
ENSG00000167005	NUDT21	25.87	15.34	-1.69	0.0289234	nudix hydrolase 21	Nucleus	other
ENSG00000167701	GPT	33.65	50.85	1.51	0.0290462	glutamic--pyruvic transaminase	Cytoplasm	enzyme
ENSG00000166902	MRPL16	57	70.44	1.24	0.0290803	mitochondrial ribosomal protein L16	Cytoplasm	other
ENSG00000204196	AC011737.2	438.91	580.09	1.32	0.0291421	ribosomal protein L12 pseudogene 16	Other	other
ENSG00000123009	NME2P1	70.71	103.13	1.46	0.0291562	NME2 pseudogene 1	Cytoplasm	other
ENSG00000100814	CCNB1IP1	22.8	29.26	1.28	0.0292546	cyclin B1 interacting protein 1	Nucleus	enzyme
ENSG00000214456	PLIN5	43.32	62.04	1.43	0.0294248	perilipin 5	Plasma Membrane	other
ENSG00000130254	SAFB2	19.41	28.9	1.49	0.0294294	scaffold attachment factor B2	Cytoplasm	other
ENSG00000225031	EIF4BP7	43.65	31.38	-1.39	0.0295189	eukaryotic translation initiation factor 4B pseudogene 7	Other	other
ENSG00000167468	GPX4	214.53	256.89	1.2	0.0295474	glutathione peroxidase 4	Cytoplasm	enzyme
ENSG00000170624	SGCD	44.04	30.63	-1.44	0.0297677	sarcoglycan delta	Cytoplasm	other
ENSG00000128463	EMC4	93.17	105.38	1.13	0.0298116	ER membrane protein complex subunit 4	Cytoplasm	other
ENSG00000118705	RPN2	29.82	43.35	1.45	0.029876	ribophorin II	Cytoplasm	enzyme
ENSG00000105401	CDC37	203.59	239.69	1.18	0.0299179	cell division cycle 37, HSP90 cochaperone	Cytoplasm	other
ENSG00000127445	PIN1	48.31	64.58	1.34	0.0299585	peptidylprolyl cis/trans isomerase, NIMA-interacting 1	Nucleus	enzyme
ENSG00000158773	USF1	20.45	26.01	1.27	0.0300098	upstream transcription factor 1	Nucleus	transcription regulator
ENSG00000214820	MPRIPP1	15.36	8.82	-1.74	0.0300149	myosin phosphatase Rho interacting protein pseudogene 1	Other	other
ENSG00000105185	PDCD5	50.44	64.46	1.28	0.0300256	programmed cell death 5	Nucleus	other
ENSG00000007314	SCN4A	78.56	58.76	-1.34	0.0302865	sodium voltage-gated channel alpha subunit 4	Plasma Membrane	ion channel
ENSG00000239831	RNF7P1	19.3	32.95	1.71	0.0303235	ring finger protein 7 pseudogene 1	Other	other
ENSG00000137198	GMPR	191.04	246.25	1.29	0.0303756	guanosine monophosphate reductase	Cytoplasm	enzyme
ENSG00000237550	UBE2Q2P6	1017.97	1433.18	1.41	0.0304073		Other	other
ENSG00000177981	ASB8	170.72	139.62	-1.22	0.0304204	ankyrin repeat and SOCS box containing 8	Nucleus	transcription regulator
ENSG00000084733	RAB10	202.05	142.2	-1.42	0.0304942	RAB10, member RAS oncogene family	Cytoplasm	enzyme
ENSG00000236618	PITPNA-AS1	21.36	26.63	1.25	0.030501	PITPNA antisense RNA 1	Other	other
ENSG00000136149	RPL13AP25	25.35	34.56	1.36	0.0305015	ribosomal protein L13a pseudogene 25	Other	other
ENSG00000148335	NTMT1	38.59	52.3	1.36	0.0307209	N-terminal Xaa-Pro-Lys N-methyltransferase 1	Nucleus	enzyme
ENSG00000196656	AC004057.1	18.45	29.33	1.59	0.0307713		Other	other
ENSG00000127184	COX7C	698.13	835.2	1.2	0.0307834	cytochrome c oxidase subunit 7C	Cytoplasm	enzyme
ENSG00000099968	BCL2L13	38.1	31.18	-1.22	0.0308991	BCL2 like 13	Cytoplasm	other
ENSG00000064042	LIMCH1	95.95	69.39	-1.38	0.0309719	LIM and calponin homology domains 1	Cytoplasm	other
ENSG00000177731	FLII	221.65	274.27	1.24	0.0310866	FLII actin remodeling protein	Nucleus	other
ENSG00000146729	GBAS	327.69	276.14	-1.19	0.0311475	nipsnap homolog 2	Plasma Membrane	other
ENSG00000230629	RPS23P8	330.95	430.29	1.3	0.0311594	ribosomal protein S23 pseudogene 8	Other	other
ENSG00000182253	SYNM	231.82	205.05	-1.13	0.0313664	synemin	Cytoplasm	other
ENSG00000116752	BCAS2	30.24	42.32	1.4	0.0313895	BCAS2 pre-mRNA processing factor	Nucleus	other
ENSG00000254772	EEF1G	673.74	812.95	1.21	0.0314062	eukaryotic translation elongation factor 1 gamma	Cytoplasm	translation regulator
ENSG00000095066	HOOK2	32.89	44.31	1.35	0.0314879	hook microtubule tethering protein 2	Cytoplasm	other
ENSG00000126012	KDM5C	25.61	16.77	-1.53	0.0315268	lysine demethylase 5C	Nucleus	enzyme
ENSG00000008952	SEC62	52.88	85.21	1.61	0.0315935	SEC62 homolog, preprotein translocation factor	Cytoplasm	transporter
ENSG00000178035	IMPDH2	85.53	102.24	1.2	0.0316508	inosine monophosphate dehydrogenase 2	Cytoplasm	enzyme
ENSG00000096080	MRPS18A	45.78	59.55	1.3	0.0316978	mitochondrial ribosomal protein S18A	Cytoplasm	other
ENSG00000174917	C19orf70	62.56	93.99	1.5	0.0317647	mitochondrial contact site and cristae organizing system subunit 13	Cytoplasm	other
ENSG00000175606	TMEM70	131.09	79.02	-1.66	0.0318327	transmembrane protein 70	Cytoplasm	other
ENSG00000273654	CTB-52I2.4	49.98	32.83	-1.52	0.0318811		Other	other
ENSG00000178307	TMEM11	87.23	115.07	1.32	0.0319324	transmembrane protein 11	Plasma Membrane	G-protein coupled receptor
ENSG00000169031	COL4A3	16.16	9.84	-1.64	0.0319428	collagen type IV alpha 3 chain	Extracellular Space	other
ENSG00000263266	RPS7P1	288.24	400.54	1.39	0.0319527	ribosomal protein S7 pseudogene 1	Other	other
ENSG00000178952	TUFM	100.57	130.5	1.3	0.0319914	Tu translation elongation factor, mitochondrial	Cytoplasm	translation regulator
ENSG00000108515	ENO3	5797.39	7258.71	1.25	0.0320924	enolase 3	Cytoplasm	enzyme
ENSG00000148180	GSN	123.44	149.09	1.21	0.032322	gelsolin	Extracellular Space	other
ENSG00000276445	LLNLR-268E12.1	8.71	13.76	1.58	0.0323743		Other	other
ENSG00000234009	RPL5P34	108.16	141.09	1.3	0.0324199	ribosomal protein L5 pseudogene 34	Other	other
ENSG00000175602	CCDC85B	21.92	29.77	1.36	0.0326985	coiled-coil domain containing 85B	Cytoplasm	other
ENSG00000216895	AC009403.2	1.77	10.66	6.02	0.0327347	uncharacterized LOC100506302	Other	other
ENSG00000177868	CCDC23	11.2	18.1	1.62	0.0330005	small vasohibin binding protein	Other	other
ENSG00000248873	SERBP1P6	18.95	13.38	-1.42	0.0330224	SERPINE1 mRNA binding protein 1 pseudogene 6	Other	other
ENSG00000116750	UCHL5	22.59	17.12	-1.32	0.0330431	ubiquitin C-terminal hydrolase L5	Cytoplasm	peptidase
ENSG00000151914	DST	103.03	122.94	1.19	0.0331303	dystonin	Plasma Membrane	other
ENSG00000125995	ROMO1	239.89	291.6	1.22	0.0332335	reactive oxygen species modulator 1	Cytoplasm	other
ENSG00000235916	RP13-444K19.1	28.64	39.18	1.37	0.0332459	MRPS18C pseudogene 7	Other	other
ENSG00000225178	RPSAP58	176.34	225.18	1.28	0.0333155	ribosomal protein SA pseudogene 58	Other	other
ENSG00000146677	AC004453.8	425.38	560.31	1.32	0.0333659	ribosomal protein L32 pseudogene 18	Other	other
ENSG00000224578	HNRNPA1P48	25.21	33.04	1.31	0.0333754	heterogeneous nuclear ribonucleoprotein A1 pseudogene 48	Other	other
ENSG00000220842	RP11-572P18.1	41.58	59.57	1.43	0.0333815	ribosomal protein L21 pseudogene 16	Other	other
ENSG00000142168	SOD1	187.96	219.76	1.17	0.033393	superoxide dismutase 1	Cytoplasm	enzyme
ENSG00000171863	RPS7	177.75	232.17	1.31	0.0334147	ribosomal protein S7	Cytoplasm	other
ENSG00000114796	KLHL24	40.16	24.49	-1.64	0.0334522	kelch like family member 24	Plasma Membrane	other
ENSG00000145592	RPL37	918.03	1200.12	1.31	0.0336222	ribosomal protein L37	Cytoplasm	other
ENSG00000259132	RP11-298I3.5	2.79	8.53	3.06	0.0336483		Other	other
ENSG00000007168	PAFAH1B1	41	33.43	-1.23	0.0337961	platelet activating factor acetylhydrolase 1b regulatory subunit 1	Cytoplasm	enzyme
ENSG00000198034	RPS4X	408.35	511.53	1.25	0.0339345	ribosomal protein S4 X-linked	Cytoplasm	other
ENSG00000240342	RPS2P5	267.58	316.33	1.18	0.0339784	ribosomal protein S2 pseudogene 5	Other	other
ENSG00000105372	RPS19	306.35	452.27	1.48	0.0340356	ribosomal protein S19	Cytoplasm	other
ENSG00000236349	SUCLG2P2	20.46	14.5	-1.41	0.0340414	SUCLG2 pseudogene 2	Other	other
ENSG00000141068	KSR1	25.67	17.66	-1.45	0.0340725	kinase suppressor of ras 1	Cytoplasm	kinase
ENSG00000078304	PPP2R5C	42.01	34.49	-1.22	0.0341585	protein phosphatase 2 regulatory subunit B'gamma	Nucleus	other
ENSG00000187098	MITF	25.12	18.38	-1.37	0.0343332	melanocyte inducing transcription factor	Nucleus	transcription regulator
ENSG00000124570	SERPINB6	66.18	86.74	1.31	0.0343459	serpin family B member 6	Cytoplasm	other
ENSG00000068024	HDAC4	12.83	7.55	-1.7	0.0343534	histone deacetylase 4	Nucleus	transcription regulator
ENSG00000104886	PLEKHJ1	35.94	47.43	1.32	0.0343842	pleckstrin homology domain containing J1	Other	other
ENSG00000087365	SF3B2	23.14	31.01	1.34	0.0344212	splicing factor 3b subunit 2	Nucleus	other
ENSG00000113140	SPARC	112.43	73.87	-1.52	0.0347077	secreted protein acidic and cysteine rich	Extracellular Space	other
ENSG00000115268	RPS15	435.87	580.8	1.33	0.0347442	ribosomal protein S15	Cytoplasm	other
ENSG00000185787	MORF4L1	51.21	63.59	1.24	0.0347926	mortality factor 4 like 1	Nucleus	other
ENSG00000100485	SOS2	37.85	26.22	-1.44	0.0348137	SOS Ras/Rho guanine nucleotide exchange factor 2	Cytoplasm	other
ENSG00000171720	HDAC3	25.21	34.84	1.38	0.034828	histone deacetylase 3	Nucleus	transcription regulator
ENSG00000160948	VPS28	81.59	96.37	1.18	0.0348429	VPS28 subunit of ESCRT-I	Cytoplasm	transporter
ENSG00000101365	IDH3B	103.41	125.9	1.22	0.0348986	isocitrate dehydrogenase (NAD(+)) 3 non-catalytic subunit beta	Cytoplasm	enzyme
ENSG00000196305	IARS	34.05	28.23	-1.21	0.0349295	isoleucyl-tRNA synthetase 1	Cytoplasm	enzyme
ENSG00000174748	RPL15	176.28	214.68	1.22	0.0349586	ribosomal protein L15	Cytoplasm	other
ENSG00000135924	DNAJB2	56.84	70.62	1.24	0.0349717	DnaJ heat shock protein family (Hsp40) member B2	Nucleus	other
ENSG00000067141	NEO1	19.99	13.03	-1.53	0.0349931	neogenin 1	Plasma Membrane	transcription regulator
ENSG00000161217	PCYT1A	35.94	27.92	-1.29	0.0350137	phosphate cytidylyltransferase 1, choline, alpha	Cytoplasm	enzyme
ENSG00000261549	RP11-320A16.1	119.58	94.52	-1.27	0.0350715		Other	other
ENSG00000137100	DCTN3	65.77	84.09	1.28	0.0350971	dynactin subunit 3	Nucleus	other
ENSG00000159884	CCDC107	15.81	23.3	1.47	0.0352355	coiled-coil domain containing 107	Other	other
ENSG00000119421	NDUFA8	177.5	222.19	1.25	0.0352786	NADH:ubiquinone oxidoreductase subunit A8	Cytoplasm	enzyme
ENSG00000113811	SELK	85.71	112.19	1.31	0.0352909	selenoprotein K	Cytoplasm	other
ENSG00000138032	PPM1B	51.19	35.87	-1.43	0.0353075	protein phosphatase, Mg2+/Mn2+ dependent 1B	Cytoplasm	phosphatase
ENSG00000177311	ZBTB38	25.34	10.87	-2.33	0.0353716	zinc finger and BTB domain containing 38	Nucleus	transcription regulator
ENSG00000113575	PPP2CA	71.68	51.27	-1.4	0.0354089	protein phosphatase 2 catalytic subunit alpha	Cytoplasm	phosphatase
ENSG00000151414	NEK7	26.19	14.35	-1.83	0.0356954	NIMA related kinase 7	Nucleus	kinase
ENSG00000218682	AC010150.1	157.13	240.27	1.53	0.035699		Other	other
ENSG00000138326	RPS24	2124.57	2701.17	1.27	0.0357282	ribosomal protein S24	Cytoplasm	other
ENSG00000062194	GPBP1	29.18	36.6	1.25	0.0358643	GC-rich promoter binding protein 1	Nucleus	transcription regulator
ENSG00000254612	RP11-676M6.1	72.98	54.71	-1.33	0.0359076	DNAJB6 pseudogene 1	Other	other
ENSG00000269374	CTB-50E14.5	89.85	65.53	-1.37	0.035928		Other	other
ENSG00000153914	SREK1	17.54	11.66	-1.5	0.0359314	splicing regulatory glutamic acid and lysine rich protein 1	Nucleus	other
ENSG00000156639	ZFAND3	81.79	53.54	-1.53	0.0359717	zinc finger AN1-type containing 3	Other	other
ENSG00000145912	NHP2	53.65	62.18	1.16	0.0360227	NHP2 ribonucleoprotein	Nucleus	other
ENSG00000169567	HINT1	222.36	259.63	1.17	0.036042	histidine triad nucleotide binding protein 1	Nucleus	enzyme
ENSG00000036448	MYOM2	298.94	461.92	1.55	0.0362723	myomesin 2	Cytoplasm	other
ENSG00000178980	SEPW1	701.84	897.7	1.28	0.036398	selenoprotein W	Cytoplasm	enzyme
ENSG00000105221	AKT2	123.6	100.87	-1.23	0.0364739	AKT serine/threonine kinase 2	Cytoplasm	kinase
ENSG00000132792	CTNNBL1	12.48	19.79	1.59	0.036519	catenin beta like 1	Nucleus	other
ENSG00000275400	RP4-756H11.5	22.45	16.41	-1.37	0.0365566		Other	other
ENSG00000155463	OXA1L	135.9	151.53	1.12	0.0365583	OXA1L mitochondrial inner membrane protein	Cytoplasm	enzyme
ENSG00000188765	TMSB4XP2	3.04	20.45	6.73	0.0366421	TMSB4X pseudogene 2	Other	other
ENSG00000236698	EIF1AXP1	112.36	68.19	-1.65	0.0366857	EIF1AX pseudogene 1	Other	other
ENSG00000167476	JSRP1	226.1	310.7	1.37	0.0367686	junctional sarcoplasmic reticulum protein 1	Cytoplasm	other
ENSG00000115464	USP34	22.67	29.45	1.3	0.0368963	ubiquitin specific peptidase 34	Extracellular Space	peptidase
ENSG00000178573	MAF	46.1	33.9	-1.36	0.0369155	MAF bZIP transcription factor	Nucleus	transcription regulator
ENSG00000160213	CSTB	15.59	21.15	1.36	0.0369824	cystatin B	Cytoplasm	peptidase
ENSG00000115091	ACTR3	19.35	12.35	-1.57	0.0370335	actin related protein 3	Plasma Membrane	other
ENSG00000198363	ASPH	275.23	183.31	-1.5	0.0370399	aspartate beta-hydroxylase	Cytoplasm	enzyme
ENSG00000184481	FOXO4	26.93	20.85	-1.29	0.0370825	forkhead box O4	Nucleus	transcription regulator
ENSG00000178449	COX14	106.92	135.26	1.27	0.0370963	cytochrome c oxidase assembly factor COX14	Cytoplasm	other
ENSG00000084623	EIF3I	82.82	103.56	1.25	0.0371385	eukaryotic translation initiation factor 3 subunit I	Cytoplasm	translation regulator
ENSG00000261567	RP11-680G10.1	8.64	3.48	-2.48	0.0373934
ENSG00000080371	RAB21	34.11	25.26	-1.35	0.0374985	RAB21, member RAS oncogene family	Cytoplasm	enzyme
ENSG00000198836	OPA1	45.91	24.57	-1.87	0.0376765	OPA1 mitochondrial dynamin like GTPase	Cytoplasm	enzyme
ENSG00000182446	NPLOC4	56.05	44.35	-1.26	0.0377025	NPL4 homolog, ubiquitin recognition factor	Nucleus	other
ENSG00000171858	RPS21	445.96	666.4	1.49	0.0377897	ribosomal protein S21	Cytoplasm	other
ENSG00000125445	MRPS7	87.51	109.39	1.25	0.0378	mitochondrial ribosomal protein S7	Cytoplasm	other
ENSG00000216867	AC114776.1	124.35	172.01	1.38	0.0378822	ribosomal protein L22 pseudogene 12	Other	other
ENSG00000176101	SSNA1	32.97	43.12	1.31	0.0378832	SS nuclear autoantigen 1	Cytoplasm	other
ENSG00000125691	RPL23	1068.63	1342.11	1.26	0.0378832	ribosomal protein L23	Cytoplasm	other
ENSG00000230989	HSBP1	51.64	59.23	1.15	0.0380642	heat shock factor binding protein 1	Nucleus	other
ENSG00000157350	ST3GAL2	21.15	13.98	-1.51	0.0381204	ST3 beta-galactoside alpha-2,3-sialyltransferase 2	Cytoplasm	enzyme
ENSG00000111245	MYL2	15203.6	18665.4	1.23	0.0381524	myosin light chain 2	Cytoplasm	other
ENSG00000176946	THAP4	49.45	69.16	1.4	0.0381942	THAP domain containing 4	Nucleus	transcription regulator
ENSG00000166441	RPL27A	648.18	919.23	1.42	0.0382734	ribosomal protein L27a	Cytoplasm	other
ENSG00000110422	HIPK3	39.36	24.97	-1.58	0.0383415	homeodomain interacting protein kinase 3	Nucleus	kinase
ENSG00000134202	GSTM3	40.93	49.29	1.2	0.0383873	glutathione S-transferase mu 3	Cytoplasm	enzyme
ENSG00000236552	RPL13AP5	1455.28	1927.19	1.32	0.0384299	ribosomal protein L13a pseudogene 5	Other	other
ENSG00000173757	STAT5B	36.11	27.66	-1.31	0.0385574	signal transducer and activator of transcription 5B	Nucleus	transcription regulator
ENSG00000145743	FBXL17	28.1	23	-1.22	0.0386171	F-box and leucine rich repeat protein 17	Nucleus	other
ENSG00000142186	SCYL1	33.08	44.93	1.36	0.0386661	SCY1 like pseudokinase 1	Cytoplasm	kinase
ENSG00000134375	TIMM17A	45.83	52.41	1.14	0.0386669	translocase of inner mitochondrial membrane 17A	Cytoplasm	transporter
ENSG00000083896	YTHDC1	31.57	25.43	-1.24	0.0387189	YTH domain containing 1	Cytoplasm	other
ENSG00000106153	CHCHD2	366.67	443.03	1.21	0.0387534	coiled-coil-helix-coiled-coil-helix domain containing 2	Cytoplasm	other
ENSG00000095794	CREM	17.45	24.06	1.38	0.0387715	cAMP responsive element modulator	Nucleus	transcription regulator
ENSG00000142541	RPL13A	173.95	238.77	1.37	0.0388738	ribosomal protein L13a	Cytoplasm	other
ENSG00000147123	NDUFB11	198.55	232.66	1.17	0.0389961	NADH:ubiquinone oxidoreductase subunit B11	Cytoplasm	enzyme
ENSG00000164897	TMUB1	39	50.93	1.31	0.0391253	transmembrane and ubiquitin like domain containing 1	Extracellular Space	other
ENSG00000144713	RPL32	1035.56	1329.5	1.28	0.0392081	ribosomal protein L32	Cytoplasm	other
ENSG00000143543	JTB	54.46	73.49	1.35	0.0392239	jumping translocation breakpoint	Plasma Membrane	other
ENSG00000108465	CDK5RAP3	21.44	32.32	1.51	0.0392439	CDK5 regulatory subunit associated protein 3	Nucleus	other
ENSG00000235297	FAUP1	354.28	492.96	1.39	0.0392509	FAU pseudogene 1	Other	other
ENSG00000006327	TNFRSF12A	2.8	8.62	3.08	0.0392662	TNF receptor superfamily member 12A	Plasma Membrane	transmembrane receptor
ENSG00000164944	KIAA1429	13.87	22.34	1.61	0.0392762	vir like m6A methyltransferase associated	Nucleus	other
ENSG00000243056	EIF4EBP3	19.52	32.68	1.67	0.039294	eukaryotic translation initiation factor 4E binding protein 3	Cytoplasm	other
ENSG00000153391	INO80C	20.52	32.24	1.57	0.0393216	INO80 complex subunit C	Nucleus	other
ENSG00000198171	DDRGK1	17.73	25.92	1.46	0.039394	DDRGK domain containing 1	Extracellular Space	other
ENSG00000183793	NPIPA5	9.59	15.25	1.59	0.0394828	nuclear pore complex interacting protein family member A5	Nucleus	other
ENSG00000240509	RPL34P18	368.57	517.29	1.4	0.0395819	ribosomal protein L34 pseudogene 18	Other	other
ENSG00000134056	MRPS36	25.02	32.7	1.31	0.0396412	mitochondrial ribosomal protein S36	Cytoplasm	other
ENSG00000115221	ITGB6	106.03	70.48	-1.5	0.03968	integrin subunit beta 6	Plasma Membrane	other
ENSG00000164104	HMGB2	24.37	33.9	1.39	0.0397151	high mobility group box 2	Nucleus	transcription regulator
ENSG00000224631	RP11-51O6.1	641.18	918.59	1.43	0.0397175	RPS27A pseudogene 16	Other	other
ENSG00000234438	KBTBD13	19.81	13.89	-1.43	0.0397425	kelch repeat and BTB domain containing 13	Cytoplasm	other
ENSG00000119471	HSDL2	64.08	54.71	-1.17	0.0397811	hydroxysteroid dehydrogenase like 2	Cytoplasm	transporter
ENSG00000111639	MRPL51	164.47	208.74	1.27	0.0398216	mitochondrial ribosomal protein L51	Cytoplasm	other
ENSG00000068697	LAPTM4A	85.49	95.06	1.11	0.0398233	lysosomal protein transmembrane 4 alpha	Cytoplasm	other
ENSG00000066926	FECH	38.97	28.38	-1.37	0.039859	ferrochelatase	Cytoplasm	enzyme
ENSG00000274012	Metazoa_SRP	1080.66	1964.26	1.82	0.0399223	RNA component of signal recognition particle 7SL2	Other	other
ENSG00000242259	C22orf39	54.71	66.51	1.22	0.0400386	chromosome 22 open reading frame 39	Other	other
ENSG00000127922	SHFM1	190.21	240.56	1.26	0.0401558	SEM1 26S proteasome complex subunit	Nucleus	peptidase
ENSG00000073711	PPP2R3A	113.26	71.31	-1.59	0.0401634	protein phosphatase 2 regulatory subunit B''alpha	Nucleus	phosphatase
ENSG00000259494	MRPL46	45.57	57.51	1.26	0.0402077	mitochondrial ribosomal protein L46	Cytoplasm	other
ENSG00000177971	IMP3	49	61.18	1.25	0.040244	IMP U3 small nucleolar ribonucleoprotein 3	Cytoplasm	other
ENSG00000214535	RPS15AP1	377.22	566.77	1.5	0.040376	ribosomal protein S15a pseudogene 1	Other	other
ENSG00000175727	MLXIP	57.03	45.53	-1.25	0.0404082	MLX interacting protein	Nucleus	transcription regulator
ENSG00000164111	ANXA5	27.54	32.61	1.18	0.0404155	annexin A5	Plasma Membrane	transporter
ENSG00000136238	RAC1	61.52	79.29	1.29	0.0404813	Rac family small GTPase 1	Plasma Membrane	enzyme
ENSG00000115593	SMYD1	226.83	187.85	-1.21	0.0406361	SET and MYND domain containing 1	Nucleus	transcription regulator
ENSG00000134020	PEBP4	543.55	688.04	1.27	0.0406958	phosphatidylethanolamine binding protein 4	Cytoplasm	other
ENSG00000173905	GOLIM4	14.84	9.27	-1.6	0.0408474	golgi integral membrane protein 4	Cytoplasm	other
ENSG00000165898	ISCA2	23.47	30.49	1.3	0.040917	iron-sulfur cluster assembly 2	Cytoplasm	other
ENSG00000187079	TEAD1	39.92	24.82	-1.61	0.0409587	TEA domain transcription factor 1	Nucleus	transcription regulator
ENSG00000170903	MSANTD4	10.81	5.63	-1.92	0.0410205	Myb/SANT DNA binding domain containing 4 with coiled-coils	Nucleus	other
ENSG00000129657	SEC14L1	37.04	24.98	-1.48	0.0410292	SEC14 like lipid binding 1	Cytoplasm	transporter
ENSG00000241511	RPS15AP24	457.59	676.92	1.48	0.0411804	ribosomal protein S15a pseudogene 24	Other	other
ENSG00000156467	UQCRB	1026.77	1302.38	1.27	0.0412142	ubiquinol-cytochrome c reductase binding protein	Cytoplasm	enzyme
ENSG00000141349	G6PC3	23.97	31.49	1.31	0.041346	glucose-6-phosphatase catalytic subunit 3	Cytoplasm	phosphatase
ENSG00000186591	UBE2H	40.76	31.63	-1.29	0.0413749	ubiquitin conjugating enzyme E2 H	Cytoplasm	enzyme
ENSG00000110700	RPS13	529.35	725.92	1.37	0.041388	ribosomal protein S13	Cytoplasm	other
ENSG00000099203	TMED1	29.89	35.54	1.19	0.0414045	transmembrane p24 trafficking protein 1	Extracellular Space	transporter
ENSG00000187642	PERM1	158.14	194.44	1.23	0.0414178	PPARGC1 and ESRR induced regulator, muscle 1	Other	other
ENSG00000153561	RMND5A	32.43	25.06	-1.29	0.0414565	required for meiotic nuclear division 5 homolog A	Nucleus	enzyme
ENSG00000182551	ADI1	71.86	81.97	1.14	0.0415346	acireductone dioxygenase 1	Nucleus	enzyme
ENSG00000196683	TOMM7	1423.83	1542.5	1.08	0.0416842	translocase of outer mitochondrial membrane 7	Cytoplasm	transporter
ENSG00000198755	RPL10A	391.59	478.57	1.22	0.0416852	ribosomal protein L10a	Nucleus	other
ENSG00000182208	MOB2	28.28	35.91	1.27	0.0416969	MOB kinase activator 2	Nucleus	other
ENSG00000213639	PPP1CB	185.97	121.91	-1.53	0.041829	protein phosphatase 1 catalytic subunit beta	Cytoplasm	phosphatase
ENSG00000129682	FGF13	33.04	25.78	-1.28	0.0418786	fibroblast growth factor 13	Extracellular Space	growth factor
ENSG00000134352	IL6ST	31.4	17.16	-1.83	0.0420906	interleukin 6 cytokine family signal transducer	Plasma Membrane	transmembrane receptor
ENSG00000148450	MSRB2	21.91	28.13	1.28	0.0421071	methionine sulfoxide reductase B2	Cytoplasm	enzyme
ENSG00000198624	CCDC69	131.39	106.28	-1.24	0.0422167	coiled-coil domain containing 69	Other	other
ENSG00000071537	SEL1L	13.96	8.69	-1.61	0.0423555	SEL1L adaptor subunit of ERAD E3 ubiquitin ligase	Cytoplasm	other
ENSG00000173486	FKBP2	16.54	22.72	1.37	0.0425365	FKBP prolyl isomerase 2	Cytoplasm	enzyme
ENSG00000259032	ENSAP2	88.07	64.36	-1.37	0.0425375	endosulfine alpha pseudogene 2	Other	other
ENSG00000250317	SMIM20	72.32	90.27	1.25	0.0426251	small integral membrane protein 20	Cytoplasm	other
ENSG00000134697	GNL2	24.28	32.56	1.34	0.0426423	G protein nucleolar 2	Nucleus	enzyme
ENSG00000140319	SRP14	333.69	385.72	1.16	0.0426436	signal recognition particle 14	Cytoplasm	other
ENSG00000198931	APRT	20.97	29.39	1.4	0.0426853	adenine phosphoribosyltransferase	Cytoplasm	enzyme
ENSG00000162461	SLC25A34	20.67	31.85	1.54	0.0427165	solute carrier family 25 member 34	Cytoplasm	other
ENSG00000078295	ADCY2	47.99	37.95	-1.26	0.0429704	adenylate cyclase 2	Plasma Membrane	enzyme
ENSG00000131791	PRKAB2	40.76	31.1	-1.31	0.043003	protein kinase AMP-activated non-catalytic subunit beta 2	Cytoplasm	kinase
ENSG00000069275	NUCKS1	76.2	58.35	-1.31	0.0430481	nuclear casein kinase and cyclin dependent kinase substrate 1	Nucleus	kinase
ENSG00000187840	EIF4EBP1	17.66	23.55	1.33	0.0431008	eukaryotic translation initiation factor 4E binding protein 1	Cytoplasm	translation regulator
ENSG00000088682	COQ9	133.76	163.54	1.22	0.0433226	coenzyme Q9	Cytoplasm	other
ENSG00000181035	SLC25A42	15.71	21.14	1.35	0.0433737	solute carrier family 25 member 42	Cytoplasm	transporter
ENSG00000231991	ANXA2P2	29.51	39.24	1.33	0.0433902	annexin A2 pseudogene 2	Cytoplasm	other
ENSG00000164405	UQCRQ	741.33	887.9	1.2	0.0434205	ubiquinol-cytochrome c reductase complex III subunit VII	Cytoplasm	enzyme
ENSG00000162368	CMPK1	27.99	20.9	-1.34	0.0434208	cytidine/uridine monophosphate kinase 1	Nucleus	kinase
ENSG00000137710	RDX	64.76	40.56	-1.6	0.0434874	radixin	Cytoplasm	other
ENSG00000136153	LMO7	106.29	88.66	-1.2	0.0435849	LIM domain 7	Cytoplasm	enzyme
ENSG00000215845	TSTD1	14.41	26.16	1.82	0.0435982	thiosulfate sulfurtransferase like domain containing 1	Cytoplasm	enzyme
ENSG00000229132	EIF4A1P10	15.9	21.18	1.33	0.0436438	eukaryotic translation initiation factor 4A1 pseudogene 10	Other	other
ENSG00000182518	FAM104B	13.33	19.34	1.45	0.0436673	family with sequence similarity 104 member B	Other	other
ENSG00000241990	PRR34-AS1	59.99	83.06	1.38	0.0436809	PRR34 antisense RNA 1	Other	other
ENSG00000051825	MPHOSPH9	8.79	3.49	-2.52	0.0438005	M-phase phosphoprotein 9	Cytoplasm	other
ENSG00000137207	YIPF3	42.82	48.57	1.13	0.0439092	Yip1 domain family member 3	Cytoplasm	other
ENSG00000166343	MSS51	142.46	122.31	-1.16	0.0439169	MSS51 mitochondrial translational activator	Other	enzyme
ENSG00000172366	FAM195A	68.58	84.94	1.24	0.0439551	MAPK regulated corepressor interacting protein 2	Cytoplasm	other
ENSG00000092929	UNC13D	1.99	7.29	3.66	0.0439665	unc-13 homolog D	Cytoplasm	other
ENSG00000214046	SMIM7	16.5	23.32	1.41	0.0439959	small integral membrane protein 7	Other	other
ENSG00000132581	SDF2	24.53	37.96	1.55	0.0440739	stromal cell derived factor 2	Extracellular Space	enzyme
ENSG00000184990	SIVA1	82.63	98.75	1.2	0.0441377	SIVA1 apoptosis inducing factor	Cytoplasm	other
ENSG00000131469	RPL27	2655.23	3756.1	1.41	0.0441386	ribosomal protein L27	Cytoplasm	other
ENSG00000104472	CHRAC1	17.28	11.82	-1.46	0.0443772	chromatin accessibility complex subunit 1	Nucleus	enzyme
ENSG00000166411	IDH3A	50.43	37.61	-1.34	0.0444311	isocitrate dehydrogenase (NAD(+)) 3 catalytic subunit alpha	Cytoplasm	enzyme
ENSG00000170889	RPS9	495.33	661.95	1.34	0.0444344	ribosomal protein S9	Cytoplasm	translation regulator
ENSG00000136717	BIN1	756.11	871.28	1.15	0.0445243	bridging integrator 1	Nucleus	other
ENSG00000152601	MBNL1	143.07	77.3	-1.85	0.0446708	muscleblind like splicing regulator 1	Nucleus	other
ENSG00000134058	CDK7	9.27	17.76	1.92	0.0446935	cyclin dependent kinase 7	Nucleus	kinase
ENSG00000177156	TALDO1	41.87	51.54	1.23	0.0447375	transaldolase 1	Cytoplasm	enzyme
ENSG00000234093	RPS15AP11	124.11	187.21	1.51	0.0448678	ribosomal protein S15a pseudogene 11	Other	other
ENSG00000196323	ZBTB44	24.55	18.59	-1.32	0.0448959	zinc finger and BTB domain containing 44	Other	other
ENSG00000187713	TMEM203	30.86	37.05	1.2	0.0449657	transmembrane protein 203	Cytoplasm	other
ENSG00000100316	RPL3	84.01	96.67	1.15	0.0450119	ribosomal protein L3	Nucleus	other
ENSG00000119929	CUTC	205.16	235.44	1.15	0.0450388	cutC copper transporter	Cytoplasm	other
ENSG00000173482	PTPRM	24.51	32.79	1.34	0.0450505	protein tyrosine phosphatase receptor type M	Plasma Membrane	phosphatase
ENSG00000090238	YPEL3	121.54	166.55	1.37	0.0451421	yippee like 3	Other	other
ENSG00000115461	IGFBP5	303.08	203.05	-1.49	0.0451772	insulin like growth factor binding protein 5	Extracellular Space	other
ENSG00000204634	TBC1D8	35.11	26.21	-1.34	0.045184	TBC1 domain family member 8	Plasma Membrane	other
ENSG00000102738	MRPS31	19.25	25.39	1.32	0.0451872	mitochondrial ribosomal protein S31	Cytoplasm	other
ENSG00000115216	NRBP1	37.98	46.83	1.23	0.0451925	nuclear receptor binding protein 1	Nucleus	kinase
ENSG00000010282	HHATL	234.07	352.43	1.51	0.0452342	hedgehog acyltransferase like	Cytoplasm	enzyme
ENSG00000203875	SNHG5	220.55	328.14	1.49	0.0452372	small nucleolar RNA host gene 5	Other	other
ENSG00000028528	SNX1	21.44	29.21	1.36	0.0453401	sorting nexin 1	Cytoplasm	transporter
ENSG00000102898	NUTF2	56.69	62.77	1.11	0.0453486	nuclear transport factor 2	Nucleus	other
ENSG00000237668	RPS15AP38	603.82	912.85	1.51	0.0453889	ribosomal protein S15a pseudogene 38	Other	other
ENSG00000241741	RPL7AP30	28.68	40.23	1.4	0.0454208	ribosomal protein L7a pseudogene 30	Other	other
ENSG00000145741	BTF3	346.82	393.34	1.13	0.0454673	basic transcription factor 3	Nucleus	transcription regulator
ENSG00000112992	NNT	159.64	120.38	-1.33	0.0454729	nicotinamide nucleotide transhydrogenase	Cytoplasm	enzyme
ENSG00000148541	FAM13C	15.09	9.62	-1.57	0.0455165	family with sequence similarity 13 member C	Other	other
ENSG00000111540	RAB5B	61.37	50.54	-1.21	0.0455309	RAB5B, member RAS oncogene family	Cytoplasm	enzyme
ENSG00000257767	RP11-162P23.2	35.45	14.81	-2.39	0.0456904		Other	other
ENSG00000135063	FAM189A2	44.54	59.81	1.34	0.0458649	family with sequence similarity 189 member A2	Other	other
ENSG00000103035	PSMD7	127.73	146.18	1.14	0.0459537	proteasome 26S subunit, non-ATPase 7	Cytoplasm	other
ENSG00000163468	CCT3	52.24	65.95	1.26	0.0460016	chaperonin containing TCP1 subunit 3	Cytoplasm	other
ENSG00000130957	FBP2	326.22	447.25	1.37	0.0460888	fructose-bisphosphatase 2	Cytoplasm	phosphatase
ENSG00000126351	THRA	38.36	30.55	-1.26	0.0461064	thyroid hormone receptor alpha	Nucleus	ligand-dependent nuclear receptor
ENSG00000134419	RPS15A	1542.9	2184.89	1.42	0.046131	ribosomal protein S15a	Cytoplasm	other
ENSG00000188130	MAPK12	125.17	151.74	1.21	0.0461664	mitogen-activated protein kinase 12	Cytoplasm	kinase
ENSG00000163126	ANKRD23	597.14	677.7	1.13	0.0462129	ankyrin repeat domain 23	Nucleus	other
ENSG00000213866	YBX1P10	120.8	104.55	-1.16	0.0462274	Y-box binding protein 1 pseudogene 10	Other	other
ENSG00000162980	ARL5A	22.94	13.89	-1.65	0.0462376	ADP ribosylation factor like GTPase 5A	Other	enzyme
ENSG00000256053	APOPT1	60.34	75.17	1.25	0.0462445	cytochrome c oxidase assembly factor 8	Cytoplasm	other
ENSG00000159348	CYB5R1	273.07	330.52	1.21	0.0462936	cytochrome b5 reductase 1	Cytoplasm	enzyme
ENSG00000236764	COX7A2P2	98.45	125.7	1.28	0.0463084	cytochrome c oxidase subunit 7A2 pseudogene 2	Cytoplasm	other
ENSG00000233913	CTC-575D19.1	50.45	66.76	1.32	0.046322	ribosomal protein L10 pseudogene 9	Other	other
ENSG00000168300	PCMTD1	84.09	50.48	-1.67	0.0463529	protein-L-isoaspartate (D-aspartate) O-methyltransferase domain containing 1	Cytoplasm	enzyme
ENSG00000184897	H1FX	81.01	101.77	1.26	0.0463622	H1.10 linker histone	Nucleus	other
ENSG00000197971	MBP	79.67	65	-1.23	0.046579	myelin basic protein	Extracellular Space	other
ENSG00000130592	LSP1	25.47	33.04	1.3	0.046625	lymphocyte specific protein 1	Cytoplasm	other
ENSG00000129170	CSRP3	711.04	1441.17	2.03	0.0466361	cysteine and glycine rich protein 3	Nucleus	other
ENSG00000267100	ILF3-AS1	21.26	29.02	1.37	0.0467291	ILF3 divergent transcript	Other	other
ENSG00000162616	DNAJB4	73.12	39.17	-1.87	0.0467553	DnaJ heat shock protein family (Hsp40) member B4	Nucleus	other
ENSG00000188026	RILPL1	35.2	48.79	1.39	0.0467599	Rab interacting lysosomal protein like 1	Cytoplasm	other
ENSG00000103319	EEF2K	21.03	14.87	-1.41	0.0467629	eukaryotic elongation factor 2 kinase	Cytoplasm	kinase
ENSG00000197345	MRPL21	43.62	58.79	1.35	0.0467673	mitochondrial ribosomal protein L21	Cytoplasm	other
ENSG00000140750	ARHGAP17	15.67	21.12	1.35	0.0469815	Rho GTPase activating protein 17	Cytoplasm	other
ENSG00000265354	TIMM23	73.83	83.31	1.13	0.0470235	translocase of inner mitochondrial membrane 23	Cytoplasm	transporter
ENSG00000132463	GRSF1	106.87	91.46	-1.17	0.0470774	G-rich RNA sequence binding factor 1	Cytoplasm	other
ENSG00000172977	KAT5	22.86	30.23	1.32	0.0471728	lysine acetyltransferase 5	Nucleus	transcription regulator
ENSG00000177600	RPLP2	383.39	488.53	1.27	0.0471855	ribosomal protein lateral stalk subunit P2	Cytoplasm	other
ENSG00000109906	ZBTB16	43.79	27.33	-1.6	0.0471947	zinc finger and BTB domain containing 16	Nucleus	transcription regulator
ENSG00000163466	ARPC2	163.16	182.44	1.12	0.0472106	actin related protein 2/3 complex subunit 2	Cytoplasm	other
ENSG00000071082	RPL31	779.01	952.25	1.22	0.0474514	ribosomal protein L31	Cytoplasm	other
ENSG00000163848	ZNF148	10.31	5.11	-2.02	0.0475213	zinc finger protein 148	Nucleus	transcription regulator
ENSG00000157500	APPL1	36.4	22	-1.65	0.0475525	adaptor protein, phosphotyrosine interacting with PH domain and leucine zipper 1	Cytoplasm	other
ENSG00000139842	CUL4A	80.09	69.01	-1.16	0.0477914	cullin 4A	Nucleus	other
ENSG00000114054	PCCB	34.73	25.55	-1.36	0.0478003	propionyl-CoA carboxylase subunit beta	Cytoplasm	enzyme
ENSG00000152518	ZFP36L2	20.99	15.85	-1.32	0.0478063	ZFP36 ring finger protein like 2	Nucleus	transcription regulator
ENSG00000135018	UBQLN1	48.15	37.96	-1.27	0.0478074	ubiquilin 1	Cytoplasm	other
ENSG00000162645	GBP2	17.18	27.46	1.6	0.047874	guanylate binding protein 2	Cytoplasm	enzyme
ENSG00000241506	PSMC1P1	96.68	109.15	1.13	0.0480324	proteasome 26S subunit, ATPase 1 pseudogene 1	Other	other
ENSG00000235354	CTA-276O3.4	31.61	70.25	2.22	0.048194	ribosomal protein S29 pseudogene 16	Other	other
ENSG00000131495	NDUFA2	145.48	190.22	1.31	0.0482636	NADH:ubiquinone oxidoreductase subunit A2	Cytoplasm	enzyme
ENSG00000172172	MRPL13	27.93	34.21	1.22	0.0482683	mitochondrial ribosomal protein L13	Cytoplasm	other
ENSG00000189171	S100A13	91.44	110.81	1.21	0.0482878	S100 calcium binding protein A13	Cytoplasm	other
ENSG00000213293	CTD-2666L21.3	15.38	29.75	1.93	0.0483877		Other	other
ENSG00000116898	MRPS15	134.67	173.94	1.29	0.0484415	mitochondrial ribosomal protein S15	Cytoplasm	other
ENSG00000185973	TMLHE	21.3	15.39	-1.38	0.0484438	trimethyllysine hydroxylase, epsilon	Cytoplasm	enzyme
ENSG00000102882	MAPK3	25.34	32.7	1.29	0.0485089	mitogen-activated protein kinase 3	Cytoplasm	kinase
ENSG00000197747	S100A10	34.83	45.31	1.3	0.0486125	S100 calcium binding protein A10	Cytoplasm	other
ENSG00000232346	SC22CB-1E7.1	344.04	474.87	1.38	0.0487193		Other	other
ENSG00000243802	RP11-390K5.1	11.42	22.44	1.96	0.0488206		Other	other
ENSG00000104408	EIF3E	176.47	220.2	1.25	0.0488484	eukaryotic translation initiation factor 3 subunit E	Cytoplasm	translation regulator
ENSG00000125458	NT5C	26.95	38.41	1.43	0.0488498	5', 3'-nucleotidase, cytosolic	Cytoplasm	phosphatase
ENSG00000121089	NACA3P	11.87	19.32	1.63	0.0488665	NACA family member 3, pseudogene	Other	other
ENSG00000118418	HMGN3	44.57	52.32	1.17	0.0488976	high mobility group nucleosomal binding domain 3	Nucleus	other
ENSG00000234608	MAPKAPK5-AS1	17.08	24.65	1.44	0.0489178	MAPKAPK5 antisense RNA 1	Other	other
ENSG00000105640	RPL18A	22.03	38.4	1.74	0.0492101	ribosomal protein L18a	Cytoplasm	other
ENSG00000166012	TAF1D	28.66	38.15	1.33	0.0492492	TATA-box binding protein associated factor, RNA polymerase I subunit D	Nucleus	other
ENSG00000167674	HDGFRP2	27.41	33.4	1.22	0.0492995	HDGF like 2	Nucleus	other
ENSG00000078618	NRD1	127.99	157.52	1.23	0.0493463	nardilysin convertase	Cytoplasm	peptidase
ENSG00000249249	AC010226.4	23.27	28.44	1.22	0.0493976	uncharacterized LOC101927100	Other	other
ENSG00000175084	DES	6970.47	8011.76	1.15	0.0496083	desmin	Cytoplasm	other
ENSG00000187186	RP11-195F19.5	9.15	17.38	1.9	0.0496538	uncharacterized LOC730098	Other	other
ENSG00000013583	HEBP1	20.59	25.98	1.26	0.0497075	heme binding protein 1	Cytoplasm	other
ENSG00000130520	LSM4	60.14	78.59	1.31	0.0497295	LSM4 homolog, U6 small nuclear RNA and mRNA degradation associated	Nucleus	other
ENSG00000117115	PADI2	146.57	124.76	-1.17	0.0498617	peptidyl arginine deiminase 2	Cytoplasm	enzyme
ENSG00000114125	RNF7	57.84	66.99	1.16	0.049876	ring finger protein 7	Nucleus	enzyme
ENSG00000218739	CEBPZOS	28.46	33.89	1.19	0.0498761	CEBPZ opposite strand	Other	other

## Sheet: Table S2- SEDvs.MICRO molecules
Gene	Common_name	SED	MICRO	Fold_change	P-value	Entrez Gene Name	Location	Type(s)
ENSG00000228214	LINC00693	9.7	2.49	-3.9	7.96186e-07
ENSG00000077348	EXOSC5	13.56	22.69	1.67	3.8094e-05	exosome component 5	Nucleus	enzyme
ENSG00000164346	NSA2	58.14	78.7	1.35	5.6831e-05	NSA2 ribosome biogenesis factor	Nucleus	other
ENSG00000135698	MPHOSPH6	7.63	13.22	1.73	7.76844e-05	M-phase phosphoprotein 6	Nucleus	other
ENSG00000135617	PRADC1	70.9	97.4	1.37	0.000107598	protease associated domain containing 1	Extracellular Space	other
ENSG00000243678	NME1-NME2	141.02	193.73	1.37	0.000128702	NME/NM23 nucleoside diphosphate kinase 2	Nucleus	kinase
ENSG00000102738	MRPS31	19.97	29.42	1.47	0.000183944	mitochondrial ribosomal protein S31	Cytoplasm	other
ENSG00000170955	PRKCDBP	12.58	23.24	1.85	0.000256221	caveolae associated protein 3	Cytoplasm	other
ENSG00000185808	PIGP	28.14	41.7	1.48	0.000303247	phosphatidylinositol glycan anchor biosynthesis class P	Cytoplasm	enzyme
ENSG00000170270	C14orf142	11.64	18.05	1.55	0.000349353	GON7 subunit of KEOPS complex	Nucleus	other
ENSG00000169976	SF3B5	118.72	161.72	1.36	0.000358043	splicing factor 3b subunit 5	Nucleus	other
ENSG00000186577	C6orf1	7.6	14.12	1.86	0.000463168	small integral membrane protein 29	Other	other
ENSG00000114686	MRPL3	53.2	72.24	1.36	0.000588801	mitochondrial ribosomal protein L3	Cytoplasm	other
ENSG00000180822	PSMG4	14.45	22.82	1.58	0.000694554	proteasome assembly chaperone 4	Other	transcription regulator
ENSG00000175197	DDIT3	19.01	27.74	1.46	0.000913286	DNA damage inducible transcript 3	Nucleus	transcription regulator
ENSG00000278615	C11orf98	14.13	27.03	1.91	0.000920029	chromosome 11 open reading frame 98	Other	other
ENSG00000163171	CDC42EP3	19.61	12.29	-1.6	0.000944342	CDC42 effector protein 3	Cytoplasm	other
ENSG00000213383	AC104297.1	6.83	12.97	1.9	0.00115595		Other	other
ENSG00000175416	CLTB	137.41	176.17	1.28	0.00118135	clathrin light chain B	Plasma Membrane	other
ENSG00000081248	CACNA1S	144.1	119.75	-1.2	0.00123994	calcium voltage-gated channel subunit alpha1 S	Plasma Membrane	ion channel
ENSG00000185839	RP4-592A1.2	62.91	93.18	1.48	0.00125009		Other	other
ENSG00000204120	GIGYF2	18.35	12.28	-1.49	0.00125678	GRB10 interacting GYF protein 2	Cytoplasm	other
ENSG00000272831	RP11-792A8.4	5.95	11.76	1.98	0.00133347		Other	other
ENSG00000116857	TMEM9	16.94	33.26	1.96	0.00134825	transmembrane protein 9	Cytoplasm	other
ENSG00000150779	TIMM8B	112	156.35	1.4	0.00135405	translocase of inner mitochondrial membrane 8 homolog B	Cytoplasm	transporter
ENSG00000137168	PPIL1	12.4	20.76	1.67	0.00143204	peptidylprolyl isomerase like 1	Plasma Membrane	enzyme
ENSG00000139168	ZCRB1	61.66	81.41	1.32	0.00148644	zinc finger CCHC-type and RNA binding motif containing 1	Nucleus	other
ENSG00000117543	DPH5	13.46	18.59	1.38	0.00148992	diphthamide biosynthesis 5	Cytoplasm	enzyme
ENSG00000105185	PDCD5	51.2	72.13	1.41	0.00150517	programmed cell death 5	Nucleus	other
ENSG00000088832	FKBP1A	42.55	57.81	1.36	0.00154238	FKBP prolyl isomerase 1A	Cytoplasm	enzyme
ENSG00000109270	LAMTOR3	18.4	25.84	1.4	0.0015738	late endosomal/lysosomal adaptor, MAPK and MTOR activator 3	Cytoplasm	other
ENSG00000181029	TRAPPC5	59.17	97.44	1.65	0.00158824	trafficking protein particle complex subunit 5	Cytoplasm	other
ENSG00000124588	NQO2	29.89	42.56	1.42	0.00170436	N-ribosyldihydronicotinamide:quinone reductase 2	Cytoplasm	enzyme
ENSG00000173011	TADA2B	24.72	15.2	-1.63	0.00177258	transcriptional adaptor 2B	Nucleus	transcription regulator
ENSG00000135766	EGLN1	45.86	34.49	-1.33	0.00178751	egl-9 family hypoxia inducible factor 1	Cytoplasm	enzyme
ENSG00000167862	ICT1	48.5	65.7	1.35	0.00188182	mitochondrial ribosomal protein L58	Cytoplasm	enzyme
ENSG00000168569	TMEM223	10.28	16.51	1.61	0.00199339	transmembrane protein 223	Other	other
ENSG00000087884	AAMDC	305.77	243.16	-1.26	0.00201763	adipogenesis associated Mth938 domain containing	Cytoplasm	other
ENSG00000169228	RAB24	21.29	28.68	1.35	0.00222807	RAB24, member RAS oncogene family	Cytoplasm	other
ENSG00000132541	HRSP12	24.9	34.63	1.39	0.00224333	reactive intermediate imine deaminase A homolog	Cytoplasm	enzyme
ENSG00000183255	PTTG1IP	21.51	29.19	1.36	0.00228094	PTTG1 interacting protein	Nucleus	other
ENSG00000183785	TUBA8	121.23	152.5	1.26	0.00230078	tubulin alpha 8	Cytoplasm	enzyme
ENSG00000129675	ARHGEF6	35.52	46.86	1.32	0.00238456	Rac/Cdc42 guanine nucleotide exchange factor 6	Cytoplasm	other
ENSG00000123009	NME2P1	73.05	109.1	1.49	0.0024273	NME2 pseudogene 1	Cytoplasm	other
ENSG00000108518	PFN1	118.87	154.6	1.3	0.00247605	profilin 1	Cytoplasm	other
ENSG00000134905	CARS2	39.75	50.72	1.28	0.00250323	cysteinyl-tRNA synthetase 2, mitochondrial	Cytoplasm	enzyme
ENSG00000189077	TMEM120A	33.81	64.89	1.92	0.00250618	transmembrane protein 120A	Plasma Membrane	ion channel
ENSG00000187954	CYHR1	30.84	40.01	1.3	0.0025362	cysteine and histidine rich 1	Nucleus	other
ENSG00000186350	RXRA	62.43	43.99	-1.42	0.00254355	retinoid X receptor alpha	Nucleus	ligand-dependent nuclear receptor
ENSG00000105404	RABAC1	30.46	45.56	1.5	0.00257982	Rab acceptor 1	Cytoplasm	other
ENSG00000181991	MRPS11	27.41	39.75	1.45	0.00260131	mitochondrial ribosomal protein S11	Cytoplasm	other
ENSG00000035115	SH3YL1	6.94	12.03	1.73	0.00262661	SH3 and SYLF domain containing 1	Plasma Membrane	other
ENSG00000166797	FAM96A	49.62	67.61	1.36	0.00274618	cytosolic iron-sulfur assembly component 2A	Extracellular Space	other
ENSG00000182287	AP1S2	57.85	72.31	1.25	0.00280517	adaptor related protein complex 1 subunit sigma 2	Cytoplasm	transporter
ENSG00000074071	MRPS34	92.49	126.34	1.37	0.00284059	mitochondrial ribosomal protein S34	Cytoplasm	other
ENSG00000170296	GABARAP	499.87	652.84	1.31	0.0028735	GABA type A receptor-associated protein	Cytoplasm	transporter
ENSG00000248309	MEF2C-AS1	3.87	9.19	2.37	0.00287775	MEF2C antisense RNA 1	Other	other
ENSG00000136149	RPL13AP25	22.9	35.91	1.57	0.00294876	ribosomal protein L13a pseudogene 25	Other	other
ENSG00000168000	BSCL2	13.04	24.38	1.87	0.00298785	BSCL2 lipid droplet biogenesis associated, seipin	Cytoplasm	other
ENSG00000123415	SMUG1	15.54	22.26	1.43	0.00300026	single-strand-selective monofunctional uracil-DNA glycosylase 1	Nucleus	enzyme
ENSG00000214194	LINC00998	98.24	135.13	1.38	0.00300706	small integral membrane protein 30	Other	other
ENSG00000171840	NINJ2	5.98	12.32	2.06	0.00327855	ninjurin 2	Plasma Membrane	other
ENSG00000131495	NDUFA2	135.7	195.43	1.44	0.00337742	NADH:ubiquinone oxidoreductase subunit A2	Cytoplasm	enzyme
ENSG00000233276	GPX1	128.73	175.22	1.36	0.00343292	glutathione peroxidase 1	Cytoplasm	enzyme
ENSG00000092010	PSME1	32.5	37.56	1.16	0.00346711	proteasome activator subunit 1	Cytoplasm	other
ENSG00000096080	MRPS18A	50.77	72.78	1.43	0.0034718	mitochondrial ribosomal protein S18A	Cytoplasm	other
ENSG00000117748	RPA2	44.19	52.24	1.18	0.00347617	replication protein A2	Nucleus	other
ENSG00000244187	TMEM141	22.52	36.23	1.61	0.00353033	transmembrane protein 141	Other	other
ENSG00000120333	MRPS14	12.45	18.31	1.47	0.0035792	mitochondrial ribosomal protein S14	Cytoplasm	other
ENSG00000184481	FOXO4	27.66	18.44	-1.5	0.00371171	forkhead box O4	Nucleus	transcription regulator
ENSG00000004455	AK2	63.57	79.89	1.26	0.00377004	adenylate kinase 2	Cytoplasm	kinase
ENSG00000115073	ACTR1B	30.85	37.2	1.21	0.00381946	actin related protein 1B	Cytoplasm	other
ENSG00000218069	RSL24D1P1	8.94	14.04	1.57	0.00388548	ribosomal L24 domain containing 1 pseudogene 1	Other	other
ENSG00000154122	ANKH	50.39	37.82	-1.33	0.00403884	ANKH inorganic pyrophosphate transport regulator	Plasma Membrane	transporter
ENSG00000107404	DVL1	160.65	137.97	-1.16	0.00413069	dishevelled segment polarity protein 1	Cytoplasm	other
ENSG00000175309	PHYKPL	12.23	17.87	1.46	0.00441633	5-phosphohydroxy-L-lysine phospho-lyase	Cytoplasm	enzyme
ENSG00000099942	CRKL	26.64	20.57	-1.3	0.0044272	CRK like proto-oncogene, adaptor protein	Cytoplasm	kinase
ENSG00000100938	GMPR2	16.52	22.7	1.37	0.00445763	guanosine monophosphate reductase 2	Cytoplasm	enzyme
ENSG00000171202	TMEM126A	36.01	56.12	1.56	0.0045572	transmembrane protein 126A	Cytoplasm	other
ENSG00000132819	RBM38	166.83	124.35	-1.34	0.00461182	RNA binding motif protein 38	Nucleus	other
ENSG00000004779	NDUFAB1	275.61	357.64	1.3	0.00464545	NADH:ubiquinone oxidoreductase subunit AB1	Cytoplasm	enzyme
ENSG00000182446	NPLOC4	56.53	44.33	-1.28	0.00468261	NPL4 homolog, ubiquitin recognition factor	Nucleus	other
ENSG00000204219	TCEA3	283.78	264.89	-1.07	0.00473101	transcription elongation factor A3	Nucleus	transcription regulator
ENSG00000114779	ABHD14B	11.79	17.8	1.51	0.00476114	abhydrolase domain containing 14B	Cytoplasm	enzyme
ENSG00000173141	MRPL57	24.39	29.4	1.21	0.00477961	mitochondrial ribosomal protein L57	Cytoplasm	other
ENSG00000114853	ZBTB47	40.45	31.13	-1.3	0.00478817	zinc finger and BTB domain containing 47	Other	other
ENSG00000182154	MRPL41	102.58	140.03	1.37	0.00488288	mitochondrial ribosomal protein L41	Cytoplasm	other
ENSG00000127125	PPCS	26.64	36.62	1.37	0.00490425	phosphopantothenoylcysteine synthetase	Cytoplasm	enzyme
ENSG00000123091	RNF11	73.68	53.01	-1.39	0.00493696	ring finger protein 11	Cytoplasm	enzyme
ENSG00000056050	C4orf27	13.19	20.11	1.52	0.00499205	histone PARylation factor 1	Nucleus	other
ENSG00000178307	TMEM11	95.35	125.02	1.31	0.00501912	transmembrane protein 11	Plasma Membrane	G-protein coupled receptor
ENSG00000154930	ACSS1	13.34	20.25	1.52	0.00512449	acyl-CoA synthetase short chain family member 1	Cytoplasm	enzyme
ENSG00000174886	NDUFA11	251.17	366.4	1.46	0.00512776	NADH:ubiquinone oxidoreductase subunit A11	Cytoplasm	enzyme
ENSG00000141965	FEM1A	146.77	115.43	-1.27	0.00517339	fem-1 homolog A	Nucleus	transcription regulator
ENSG00000144034	TPRKB	37.1	53.39	1.44	0.00527544	TP53RK binding protein	Cytoplasm	other
ENSG00000117479	SLC19A2	30.61	38.53	1.26	0.005303	solute carrier family 19 member 2	Plasma Membrane	transporter
ENSG00000163395	IGFN1	5.7	33.94	5.95	0.0053762	immunoglobulin like and fibronectin type III domain containing 1	Nucleus	other
ENSG00000251235	SNRPCP2	37.2	46	1.24	0.00540645	small nuclear ribonucleoprotein polypeptide C pseudogene 2	Other	other
ENSG00000156298	TSPAN7	114.73	100.01	-1.15	0.00541609	tetraspanin 7	Plasma Membrane	other
ENSG00000267809	NDUFV2P1	158.05	209.89	1.33	0.0055742	NADH:ubiquinone oxidoreductase core subunit V2 pseudogene 1	Other	other
ENSG00000120675	DNAJC15	8.34	13.51	1.62	0.0056965	DnaJ heat shock protein family (Hsp40) member C15	Cytoplasm	other
ENSG00000163541	SUCLG1	141.59	188.61	1.33	0.00570741	succinate-CoA ligase GDP/ADP-forming subunit alpha	Cytoplasm	enzyme
ENSG00000181061	HIGD1A	103.2	157.52	1.53	0.00572571	HIG1 hypoxia inducible domain family member 1A	Cytoplasm	other
ENSG00000217555	CKLF	8.13	13.5	1.66	0.00579336	chemokine like factor	Extracellular Space	cytokine
ENSG00000099977	DDT	34.46	48.56	1.41	0.00580298	D-dopachrome tautomerase	Cytoplasm	enzyme
ENSG00000198947	DMD	41.5	26.61	-1.56	0.00580443	dystrophin	Plasma Membrane	other
ENSG00000116132	PRRX1	54.87	42.78	-1.28	0.0058117	paired related homeobox 1	Nucleus	transcription regulator
ENSG00000196656	AC004057.1	15.8	29.98	1.9	0.00602095		Other	other
ENSG00000177354	C10orf71	164.79	111.11	-1.48	0.00605273	chromosome 10 open reading frame 71	Other	other
ENSG00000072849	DERL2	11.54	20.63	1.79	0.00619213	derlin 2	Cytoplasm	other
ENSG00000223797	ENTPD3-AS1	7.57	13.08	1.73	0.00620944	ENTPD3 antisense RNA 1	Other	other
ENSG00000217416	ISCA1P1	71.22	87.57	1.23	0.00624573	iron-sulfur cluster assembly 1 pseudogene 1	Other	other
ENSG00000217930	PAM16	54.37	79.69	1.47	0.00633522	presequence translocase associated motor 16	Cytoplasm	other
ENSG00000101439	CST3	258.87	326.54	1.26	0.00635143	cystatin C	Extracellular Space	other
ENSG00000253677	UBE2HP1	16.75	6.82	-2.46	0.00637756	ubiquitin conjugating enzyme E2 H pseudogene 1	Other	other
ENSG00000137038	TMEM261	58.27	86.82	1.49	0.00638741	distal membrane arm assembly component 1	Cytoplasm	other
ENSG00000205763	RP9P	10.82	16.15	1.49	0.00642802	RP9 pseudogene	Other	other
ENSG00000265681	RPL17	212.37	292.6	1.38	0.00643667	ribosomal protein L17	Cytoplasm	other
ENSG00000137767	SQRDL	34.33	27.47	-1.25	0.00651074	sulfide quinone oxidoreductase	Cytoplasm	enzyme
ENSG00000113407	TARS	31.02	37.75	1.22	0.00665463	threonyl-tRNA synthetase 1	Nucleus	enzyme
ENSG00000197321	SVIL	364.27	237.95	-1.53	0.00666536	supervillin	Plasma Membrane	other
ENSG00000169738	DCXR	56.11	80.77	1.44	0.00672637	dicarbonyl and L-xylulose reductase	Cytoplasm	enzyme
ENSG00000183605	SFXN4	24.63	34.57	1.4	0.00682387	sideroflexin 4	Cytoplasm	transporter
ENSG00000215414	PSMA6P1	67.83	85.09	1.25	0.00683756	proteasome subunit alpha 6 pseudogene 1	Other	other
ENSG00000175482	POLD4	32.91	43.99	1.34	0.0068756	DNA polymerase delta 4, accessory subunit	Nucleus	enzyme
ENSG00000166135	HIF1AN	34.13	20.08	-1.7	0.00688178	hypoxia inducible factor 1 subunit alpha inhibitor	Nucleus	enzyme
ENSG00000185088	RPS27L	49.9	74.43	1.49	0.00711646	ribosomal protein S27 like	Cytoplasm	translation regulator
ENSG00000111237	VPS29	89.39	107.97	1.21	0.00712975	VPS29 retromer complex component	Cytoplasm	transporter
ENSG00000136003	ISCU	197.36	234.11	1.19	0.00715751	iron-sulfur cluster assembly enzyme	Cytoplasm	other
ENSG00000105677	TMEM147	50.85	65.61	1.29	0.00715869	transmembrane protein 147	Cytoplasm	other
ENSG00000216657	GLRX3P2	10.71	16.54	1.54	0.00731287	glutaredoxin 3 pseudogene 2	Other	other
ENSG00000008441	NFIX	173.38	125.35	-1.38	0.00732866	nuclear factor I X	Nucleus	transcription regulator
ENSG00000114388	NPRL2	15.02	21.9	1.46	0.00732877	NPR2 like, GATOR1 complex subunit	Cytoplasm	kinase
ENSG00000160972	PPP1R16A	68.08	94.52	1.39	0.00733608	protein phosphatase 1 regulatory subunit 16A	Plasma Membrane	other
ENSG00000174917	C19orf70	70.29	99.71	1.42	0.0074452	mitochondrial contact site and cristae organizing system subunit 13	Cytoplasm	other
ENSG00000198771	RCSD1	75.72	51.09	-1.48	0.00756988	RCSD domain containing 1	Other	other
ENSG00000243498	UBA52P5	20.8	7.39	-2.81	0.00769261	ubiquitin A-52 residue ribosomal protein fusion product 1 pseudogene 5	Other	other
ENSG00000144029	MRPS5	36.46	42.38	1.16	0.00772369	mitochondrial ribosomal protein S5	Cytoplasm	other
ENSG00000108590	MED31	11.32	20.37	1.8	0.00779366	mediator complex subunit 31	Nucleus	other
ENSG00000135070	ISCA1	56.48	67.29	1.19	0.00779673	iron-sulfur cluster assembly 1	Cytoplasm	other
ENSG00000067704	IARS2	48.75	39.51	-1.23	0.00795522	isoleucyl-tRNA synthetase 2, mitochondrial	Cytoplasm	enzyme
ENSG00000134153	EMC7	38.72	49.04	1.27	0.00801161	ER membrane protein complex subunit 7	Cytoplasm	other
ENSG00000165264	NDUFB6	77.35	100.94	1.3	0.00826943	NADH:ubiquinone oxidoreductase subunit B6	Cytoplasm	enzyme
ENSG00000213326	RPS7P11	19.14	27.92	1.46	0.00879833	ribosomal protein S7 pseudogene 11	Other	other
ENSG00000197956	S100A6	78.18	142.46	1.82	0.0088363	S100 calcium binding protein A6	Cytoplasm	transporter
ENSG00000172731	LRRC20	217.17	173.14	-1.25	0.00905093	leucine rich repeat containing 20	Other	other
ENSG00000169764	UGP2	241.52	326.08	1.35	0.0090758	UDP-glucose pyrophosphorylase 2	Cytoplasm	enzyme
ENSG00000169592	INO80E	18.64	27.25	1.46	0.00915188	INO80 complex subunit E	Nucleus	other
ENSG00000173457	PPP1R14B	64.3	82.71	1.29	0.00918004	protein phosphatase 1 regulatory inhibitor subunit 14B	Cytoplasm	phosphatase
ENSG00000143436	MRPL9	45.65	54.81	1.2	0.00930473	mitochondrial ribosomal protein L9	Cytoplasm	translation regulator
ENSG00000270236	RP11-265B8.5	90.98	66.15	-1.38	0.00933909		Other	other
ENSG00000243517	RP11-627K11.1	31.42	42.63	1.36	0.00937598		Other	other
ENSG00000083457	ITGAE	28.5	40.07	1.41	0.00945039	integrin subunit alpha E	Plasma Membrane	other
ENSG00000260747	RP11-421N8.1	168.09	218.42	1.3	0.0094676		Other	other
ENSG00000213398	LCAT	3.09	9.69	3.14	0.00948398	lecithin-cholesterol acyltransferase	Extracellular Space	enzyme
ENSG00000250317	SMIM20	68.29	92.5	1.35	0.00954225	small integral membrane protein 20	Cytoplasm	other
ENSG00000124370	MCEE	25.29	34.45	1.36	0.00975019	methylmalonyl-CoA epimerase	Cytoplasm	enzyme
ENSG00000072195	SPEG	137.79	98.94	-1.39	0.00979096	striated muscle enriched protein kinase	Nucleus	kinase
ENSG00000184678	HIST2H2BE	45.51	33.9	-1.34	0.00990353	H2B clustered histone 21	Nucleus	other
ENSG00000074800	ENO1	51.59	69.16	1.34	0.00991512	enolase 1	Cytoplasm	enzyme
ENSG00000141905	NFIC	161.48	123.4	-1.31	0.00998757	nuclear factor I C	Nucleus	transcription regulator
ENSG00000100911	PSME2	13.33	22.87	1.72	0.0100556	proteasome activator subunit 2	Cytoplasm	peptidase
ENSG00000164967	RPP25L	62.81	85.97	1.37	0.0100788	ribonuclease P/MRP subunit p25 like	Other	other
ENSG00000182253	SYNM	247.93	183.79	-1.35	0.0100893	synemin	Cytoplasm	other
ENSG00000140718	FTO	22.44	17.01	-1.32	0.0101641	FTO alpha-ketoglutarate dependent dioxygenase	Nucleus	enzyme
ENSG00000168887	C2orf68	42.55	49.09	1.15	0.0101685	chromosome 2 open reading frame 68	Other	other
ENSG00000205981	DNAJC19	30.61	39.35	1.29	0.0102607	DnaJ heat shock protein family (Hsp40) member C19	Cytoplasm	other
ENSG00000021355	SERPINB1	7.93	13.44	1.69	0.0102953	serpin family B member 1	Cytoplasm	other
ENSG00000139233	LLPH	12.3	17.87	1.45	0.0104109	LLP homolog, long-term synaptic facilitation factor	Extracellular Space	other
ENSG00000115514	TXNDC9	11.16	18.27	1.64	0.0104122	thioredoxin domain containing 9	Cytoplasm	other
ENSG00000173801	JUP	73.99	54.22	-1.36	0.010475	junction plakoglobin	Plasma Membrane	other
ENSG00000130962	PRRG1	14.32	9.08	-1.58	0.0105236	proline rich and Gla domain 1	Plasma Membrane	other
ENSG00000112695	COX7A2	182	304.64	1.67	0.010568	cytochrome c oxidase subunit 7A2	Cytoplasm	enzyme
ENSG00000186010	NDUFA13	343.06	422.16	1.23	0.0105869	NADH:ubiquinone oxidoreductase subunit A13	Cytoplasm	enzyme
ENSG00000132423	COQ3	23.09	31.4	1.36	0.0106127	coenzyme Q3, methyltransferase	Cytoplasm	enzyme
ENSG00000129515	SNX6	19.26	24.37	1.27	0.0106727	sorting nexin 6	Cytoplasm	transporter
ENSG00000156515	HK1	63.05	43.54	-1.45	0.0107532	hexokinase 1	Cytoplasm	kinase
ENSG00000149600	COMMD7	31.84	40.66	1.28	0.0109148	COMM domain containing 7	Cytoplasm	other
ENSG00000260032	LINC00657	98.78	79.28	-1.25	0.0109924	non-coding RNA activated by DNA damage	Other	other
ENSG00000196072	BLOC1S2	17.85	26.43	1.48	0.0111233	biogenesis of lysosomal organelles complex 1 subunit 2	Cytoplasm	other
ENSG00000147669	POLR2K	28.68	40.26	1.4	0.0112065	RNA polymerase II, I and III subunit K	Nucleus	enzyme
ENSG00000153130	SCOC	13.57	18.73	1.38	0.0112337	short coiled-coil protein	Cytoplasm	other
ENSG00000166582	CENPV	27.38	41.11	1.5	0.0112927	centromere protein V	Nucleus	other
ENSG00000165644	COMTD1	15.74	26.88	1.71	0.0113023	catechol-O-methyltransferase domain containing 1	Plasma Membrane	enzyme
ENSG00000178982	EIF3K	296.9	383.58	1.29	0.0113201	eukaryotic translation initiation factor 3 subunit K	Cytoplasm	translation regulator
ENSG00000119650	IFT43	7.52	14.06	1.87	0.0113321	intraflagellar transport 43	Cytoplasm	other
ENSG00000124172	ATP5E	49.99	73.79	1.48	0.011362	ATP synthase F1 subunit epsilon	Cytoplasm	transporter
ENSG00000100029	PES1	12.05	17.29	1.43	0.0113933	pescadillo ribosomal biogenesis factor 1	Nucleus	other
ENSG00000180304	OAZ2	106.03	92.94	-1.14	0.0115369	ornithine decarboxylase antizyme 2	Cytoplasm	other
ENSG00000121089	NACA3P	12.86	21.97	1.71	0.0115778	NACA family member 3, pseudogene	Other	other
ENSG00000142188	TMEM50B	15.23	23.05	1.51	0.0116569	transmembrane protein 50B	Plasma Membrane	other
ENSG00000107651	SEC23IP	17.96	9.53	-1.88	0.0116667	SEC23 interacting protein	Cytoplasm	other
ENSG00000130520	LSM4	66.26	79.81	1.2	0.0117484	LSM4 homolog, U6 small nuclear RNA and mRNA degradation associated	Nucleus	other
ENSG00000198125	MB	11915.8	13749	1.15	0.011947	myoglobin	Cytoplasm	transporter
ENSG00000113456	RAD1	10.4	15.55	1.5	0.011965	RAD1 checkpoint DNA exonuclease	Nucleus	enzyme
ENSG00000181817	LSM10	82.27	134.42	1.63	0.0119688	LSM10, U7 small nuclear RNA associated	Nucleus	other
ENSG00000104369	JPH1	169.15	102.3	-1.65	0.0120691	junctophilin 1	Plasma Membrane	other
ENSG00000161016	RPL8	1010.25	1259.16	1.25	0.0121317	ribosomal protein L8	Cytoplasm	other
ENSG00000225496	AC104651.2	8.95	14.76	1.65	0.0121351	RTRAF pseudogene 1	Other	other
ENSG00000100804	PSMB5	143.5	171.81	1.2	0.0121744	proteasome 20S subunit beta 5	Cytoplasm	peptidase
ENSG00000181924	COA4	35.85	51.76	1.44	0.0123334	cytochrome c oxidase assembly factor 4 homolog	Cytoplasm	other
ENSG00000107263	RAPGEF1	72.44	48.87	-1.48	0.0124794	Rap guanine nucleotide exchange factor 1	Cytoplasm	other
ENSG00000154945	ANKRD40	49.29	41.08	-1.2	0.0124834	ankyrin repeat domain 40	Other	other
ENSG00000176209	SMIM19	58.53	73.69	1.26	0.0124968	small integral membrane protein 19	Nucleus	other
ENSG00000143158	MPC2	91.54	123.89	1.35	0.012603	mitochondrial pyruvate carrier 2	Plasma Membrane	transporter
ENSG00000116898	MRPS15	137	185.99	1.36	0.0126876	mitochondrial ribosomal protein S15	Cytoplasm	other
ENSG00000205220	PSMB10	39.86	56.53	1.42	0.0127063	proteasome 20S subunit beta 10	Cytoplasm	peptidase
ENSG00000100330	MTMR3	21.08	14.28	-1.48	0.0127372	myotubularin related protein 3	Cytoplasm	phosphatase
ENSG00000239246	RP11-464D20.2	8.94	14.61	1.63	0.0129247		Other	other
ENSG00000099203	TMED1	30.97	38.87	1.26	0.0130115	transmembrane p24 trafficking protein 1	Extracellular Space	transporter
ENSG00000101247	NDUFAF5	34.9	48.32	1.38	0.0130219	NADH:ubiquinone oxidoreductase complex assembly factor 5	Cytoplasm	other
ENSG00000214046	SMIM7	17.09	22.22	1.3	0.0131264	small integral membrane protein 7	Other	other
ENSG00000164751	PEX2	37.61	44.84	1.19	0.0132256	peroxisomal biogenesis factor 2	Cytoplasm	other
ENSG00000138399	FASTKD1	9.12	16.86	1.85	0.0132377	FAST kinase domains 1	Cytoplasm	other
ENSG00000116237	ICMT	24.5	29.95	1.22	0.0133296	isoprenylcysteine carboxyl methyltransferase	Cytoplasm	enzyme
ENSG00000109519	GRPEL1	35.01	46.87	1.34	0.0133757	GrpE like 1, mitochondrial	Cytoplasm	other
ENSG00000183864	TOB2	84.3	64.74	-1.3	0.0134017	transducer of ERBB2, 2	Nucleus	other
ENSG00000140945	CDH13	72.71	49.99	-1.45	0.0134363	cadherin 13	Plasma Membrane	other
ENSG00000167705	RILP	38.8	54.53	1.41	0.0134683	Rab interacting lysosomal protein	Cytoplasm	other
ENSG00000226950	DANCR	33.54	42.35	1.26	0.0135364	differentiation antagonizing non-protein coding RNA	Other	other
ENSG00000172922	RNASEH2C	20.71	28.06	1.35	0.0136206	ribonuclease H2 subunit C	Other	other
ENSG00000226284	ARPC3P1	4.44	10.15	2.29	0.0137268	actin related protein 2/3 complex subunit 3 pseudogene 1	Other	other
ENSG00000277972	CISD3	17.12	25.18	1.47	0.0137336	CDGSH iron sulfur domain 3	Cytoplasm	other
ENSG00000106603	COA1	55.17	70.53	1.28	0.0137358	cytochrome c oxidase assembly factor 1 homolog	Cytoplasm	other
ENSG00000143771	CNIH4	19.9	31.7	1.59	0.0137413	cornichon family AMPA receptor auxiliary protein 4	Plasma Membrane	other
ENSG00000147684	NDUFB9	859.12	1077.54	1.25	0.0137862	NADH:ubiquinone oxidoreductase subunit B9	Cytoplasm	enzyme
ENSG00000187051	RPS19BP1	36.68	54.76	1.49	0.0138263	ribosomal protein S19 binding protein 1	Nucleus	other
ENSG00000136848	DAB2IP	25.66	19.02	-1.35	0.0138813	DAB2 interacting protein	Plasma Membrane	other
ENSG00000131558	EXOC4	48.04	34.36	-1.4	0.01412	exocyst complex component 4	Cytoplasm	transporter
ENSG00000137055	PLAA	20.09	14.84	-1.35	0.0141915	phospholipase A2 activating protein	Cytoplasm	other
ENSG00000214078	CPNE1	33.85	43.38	1.28	0.014245	copine 1	Nucleus	transporter
ENSG00000068383	INPP5A	29.42	23.8	-1.24	0.0142812	inositol polyphosphate-5-phosphatase A	Plasma Membrane	phosphatase
ENSG00000125652	ALKBH7	75.7	96.37	1.27	0.014286	alkB homolog 7	Cytoplasm	other
ENSG00000118197	DDX59	18.98	25.28	1.33	0.0143106	DEAD-box helicase 59	Other	enzyme
ENSG00000180964	TCEAL8	14.56	20.47	1.41	0.0145328	transcription elongation factor A like 8	Other	other
ENSG00000111911	HINT3	48.89	38.11	-1.28	0.0145882	histidine triad nucleotide binding protein 3	Cytoplasm	enzyme
ENSG00000135940	COX5B	783.88	952.16	1.21	0.0147406	cytochrome c oxidase subunit 5B	Cytoplasm	enzyme
ENSG00000173915	USMG5	502.96	803.15	1.6	0.0147645	ATP synthase membrane subunit k	Cytoplasm	other
ENSG00000203667	COX20	21.67	29.7	1.37	0.0148623	cytochrome c oxidase assembly factor COX20	Cytoplasm	other
ENSG00000107954	NEURL1	80.89	57.26	-1.41	0.0148828	neuralized E3 ubiquitin protein ligase 1	Cytoplasm	enzyme
ENSG00000143575	HAX1	117.61	139.91	1.19	0.0148894	HCLS1 associated protein X-1	Cytoplasm	other
ENSG00000138629	UBL7	40.43	49.85	1.23	0.014949	ubiquitin like 7	Other	other
ENSG00000248713	RP11-766F14.2	55.52	38.73	-1.43	0.0151283	chromosome 4 open reading frame 54	Other	other
ENSG00000111843	TMEM14C	66.26	80.38	1.21	0.0151633	transmembrane protein 14C	Plasma Membrane	other
ENSG00000224004	ATP5C1P1	7.93	13.61	1.72	0.0152285	ATP synthase F1 subunit gamma pseudogene 1	Other	other
ENSG00000088247	KHSRP	54.96	45.07	-1.22	0.0154342	KH-type splicing regulatory protein	Nucleus	enzyme
ENSG00000255717	SNHG1	12.74	19.76	1.55	0.0154675	small nucleolar RNA host gene 1	Other	other
ENSG00000100220	RTCB	31.12	37.28	1.2	0.0154737	RNA 2',3'-cyclic phosphate and 5'-OH ligase	Cytoplasm	enzyme
ENSG00000117448	AKR1A1	12.88	20.24	1.57	0.0154916	aldo-keto reductase family 1 member A1	Cytoplasm	enzyme
ENSG00000142599	RERE	61.28	48.26	-1.27	0.0155109	arginine-glutamic acid dipeptide repeats	Nucleus	transcription regulator
ENSG00000154582	TCEB1	65.61	84.29	1.28	0.0157001	elongin C	Nucleus	transcription regulator
ENSG00000258645	HSPE1P2	83.2	144.4	1.74	0.0159491	heat shock protein family E (Hsp10) member 1 pseudogene 2	Other	other
ENSG00000089063	TMEM230	51.41	59.65	1.16	0.0159748	transmembrane protein 230	Cytoplasm	other
ENSG00000162520	SYNC	58.18	44.96	-1.29	0.01598	syncoilin, intermediate filament protein	Cytoplasm	other
ENSG00000109906	ZBTB16	40.98	30.76	-1.33	0.0160267	zinc finger and BTB domain containing 16	Nucleus	transcription regulator
ENSG00000048162	NOP16	18.73	28.98	1.55	0.0160556	NOP16 nucleolar protein	Nucleus	other
ENSG00000128311	TST	18.43	28.31	1.54	0.0162861	thiosulfate sulfurtransferase	Cytoplasm	enzyme
ENSG00000225200	AB019441.29	73.78	112.02	1.52	0.0163411		Other	other
ENSG00000115866	DARS	35.42	46.78	1.32	0.0164022	aspartyl-tRNA synthetase 1	Cytoplasm	enzyme
ENSG00000185070	FLRT2	13.75	8.62	-1.6	0.0164158	fibronectin leucine rich transmembrane protein 2	Plasma Membrane	other
ENSG00000036672	USP2	92.45	77.3	-1.2	0.0164871	ubiquitin specific peptidase 2	Cytoplasm	peptidase
ENSG00000105197	TIMM50	30.91	45.43	1.47	0.0166541	translocase of inner mitochondrial membrane 50	Cytoplasm	phosphatase
ENSG00000161920	MED11	19.57	30.56	1.56	0.0167228	mediator complex subunit 11	Nucleus	other
ENSG00000262814	MRPL12	100.37	143.37	1.43	0.0168361	mitochondrial ribosomal protein L12	Cytoplasm	other
ENSG00000182518	FAM104B	15.12	21.86	1.45	0.0168398	family with sequence similarity 104 member B	Other	other
ENSG00000157087	ATP2B2	32.68	20.76	-1.57	0.0172471	ATPase plasma membrane Ca2+ transporting 2	Plasma Membrane	transporter
ENSG00000124570	SERPINB6	68.63	83.97	1.22	0.017333	serpin family B member 6	Cytoplasm	other
ENSG00000196510	ANAPC7	25.81	37.03	1.43	0.017442	anaphase promoting complex subunit 7	Nucleus	other
ENSG00000143632	ACTA1	57516.2	45344.7	-1.27	0.0174526	actin alpha 1, skeletal muscle	Cytoplasm	other
ENSG00000142798	HSPG2	26.79	39.11	1.46	0.017624	heparan sulfate proteoglycan 2	Extracellular Space	enzyme
ENSG00000157350	ST3GAL2	21.16	14.33	-1.48	0.0176348	ST3 beta-galactoside alpha-2,3-sialyltransferase 2	Cytoplasm	enzyme
ENSG00000077157	PPP1R12B	66.64	46.17	-1.44	0.0176786	protein phosphatase 1 regulatory subunit 12B	Cytoplasm	phosphatase
ENSG00000078596	ITM2A	10.67	17.46	1.64	0.0178041	integral membrane protein 2A	Plasma Membrane	other
ENSG00000137500	CCDC90B	12.04	17.86	1.48	0.0178525	coiled-coil domain containing 90B	Cytoplasm	other
ENSG00000187098	MITF	26.75	19.19	-1.39	0.0178616	melanocyte inducing transcription factor	Nucleus	transcription regulator
ENSG00000104763	ASAH1	76.1	103.61	1.36	0.0179939	N-acylsphingosine amidohydrolase 1	Cytoplasm	enzyme
ENSG00000165949	IFI27	16.76	31.38	1.87	0.0183945	interferon alpha inducible protein 27	Cytoplasm	other
ENSG00000055950	MRPL43	80.59	90.5	1.12	0.018417	mitochondrial ribosomal protein L43	Cytoplasm	translation regulator
ENSG00000246115	RP11-561P12.2	16.53	9.78	-1.69	0.0184779	SPT4 homolog, DSIF elongation factor subunit pseudogene 2	Other	other
ENSG00000132581	SDF2	25.21	34.34	1.36	0.0184981	stromal cell derived factor 2	Extracellular Space	enzyme
ENSG00000224908	TIMM8BP2	42.2	62.13	1.47	0.018508	translocase of inner mitochondrial membrane 8B pseudogene 2	Other	other
ENSG00000117054	ACADM	302.29	246.69	-1.23	0.0186021	acyl-CoA dehydrogenase medium chain	Cytoplasm	enzyme
ENSG00000187555	USP7	34.44	24.58	-1.4	0.018612	ubiquitin specific peptidase 7	Nucleus	peptidase
ENSG00000139197	PEX5	22.53	14.82	-1.52	0.018614	peroxisomal biogenesis factor 5	Cytoplasm	other
ENSG00000214456	PLIN5	41.98	78.6	1.87	0.0186671	perilipin 5	Plasma Membrane	other
ENSG00000090013	BLVRB	88.25	126.58	1.43	0.0187305	biliverdin reductase B	Cytoplasm	enzyme
ENSG00000177868	CCDC23	12.76	19.06	1.49	0.0187325	small vasohibin binding protein	Other	other
ENSG00000183978	COA3	76.28	93	1.22	0.0189345	cytochrome c oxidase assembly factor 3	Cytoplasm	other
ENSG00000156928	MALSU1	90.47	109.05	1.21	0.0190378	mitochondrial assembly of ribosomal large subunit 1	Extracellular Space	other
ENSG00000174446	SNAPC5	22.96	33.24	1.45	0.019191	small nuclear RNA activating complex polypeptide 5	Nucleus	transcription regulator
ENSG00000239775	AC017116.11	6.22	11.44	1.84	0.0191956		Other	other
ENSG00000178209	PLEC	154.25	124.02	-1.24	0.0192048	plectin	Cytoplasm	other
ENSG00000215349	MRPL3P1	19.39	25.68	1.32	0.0195527	mitochondrial ribosomal protein L3 pseudogene 1	Other	other
ENSG00000176731	C8orf59	55.42	93.46	1.69	0.0195643	ribosomal biogenesis factor	Nucleus	other
ENSG00000178821	TMEM52	306.93	255.95	-1.2	0.0196674	transmembrane protein 52	Other	other
ENSG00000161558	TMEM143	77.96	55.4	-1.41	0.019712	transmembrane protein 143	Cytoplasm	other
ENSG00000099795	NDUFB7	536.48	837.82	1.56	0.0200117	NADH:ubiquinone oxidoreductase subunit B7	Cytoplasm	enzyme
ENSG00000166136	NDUFB8	261.64	354.22	1.35	0.0200627	NADH:ubiquinone oxidoreductase subunit B8	Cytoplasm	enzyme
ENSG00000163607	GTPBP8	22.15	30.22	1.36	0.0201365	GTP binding protein 8 (putative)	Cytoplasm	other
ENSG00000000419	DPM1	33.43	42.52	1.27	0.0201713	dolichyl-phosphate mannosyltransferase subunit 1, catalytic	Cytoplasm	enzyme
ENSG00000100348	TXN2	96.95	123.59	1.27	0.0201858	thioredoxin 2	Cytoplasm	enzyme
ENSG00000162910	MRPL55	40.57	54.97	1.35	0.0202468	mitochondrial ribosomal protein L55	Cytoplasm	other
ENSG00000104408	EIF3E	168.94	233.98	1.38	0.0202576	eukaryotic translation initiation factor 3 subunit E	Cytoplasm	translation regulator
ENSG00000106078	COBL	48.92	38.66	-1.27	0.0203244	cordon-bleu WH2 repeat protein	Plasma Membrane	other
ENSG00000139842	CUL4A	87.25	67.63	-1.29	0.020337	cullin 4A	Nucleus	other
ENSG00000111832	RWDD1	49.08	66.21	1.35	0.0203557	RWD domain containing 1	Cytoplasm	other
ENSG00000244331	CTB-47B8.1	9.9	16.36	1.65	0.0204086		Other	other
ENSG00000112237	CCNC	9.36	18.14	1.94	0.0204946	cyclin C	Nucleus	other
ENSG00000234332	BCAS2P2	7.57	14.15	1.87	0.0204955	BCAS2 pseudogene 2	Other	other
ENSG00000112667	DNPH1	66.73	80.73	1.21	0.0205127	2'-deoxynucleoside 5'-phosphate N-hydrolase 1	Nucleus	enzyme
ENSG00000126432	PRDX5	212.91	258.47	1.21	0.0205311	peroxiredoxin 5	Cytoplasm	enzyme
ENSG00000276293	PIP4K2B	42.2	34.62	-1.22	0.0206732	phosphatidylinositol-5-phosphate 4-kinase type 2 beta	Cytoplasm	kinase
ENSG00000144381	HSPD1	61.86	78.08	1.26	0.0209119	heat shock protein family D (Hsp60) member 1	Cytoplasm	enzyme
ENSG00000175606	TMEM70	103.35	63.91	-1.62	0.020944	transmembrane protein 70	Cytoplasm	other
ENSG00000226525	RPS7P10	34.27	48.98	1.43	0.0210234	ribosomal protein S7 pseudogene 10	Cytoplasm	other
ENSG00000241061	RPL5P1	30.38	41.09	1.35	0.0210407	ribosomal protein L5 pseudogene 1	Other	other
ENSG00000165283	STOML2	77.55	102.32	1.32	0.0210527	stomatin like 2	Plasma Membrane	other
ENSG00000130312	MRPL34	150.36	192.04	1.28	0.02106	mitochondrial ribosomal protein L34	Cytoplasm	other
ENSG00000160216	AGPAT3	28.2	22	-1.28	0.0210734	1-acylglycerol-3-phosphate O-acyltransferase 3	Cytoplasm	enzyme
ENSG00000047849	MAP4	293.8	226.3	-1.3	0.0211477	microtubule associated protein 4	Cytoplasm	other
ENSG00000172403	SYNPO2	433.58	282.56	-1.53	0.0212383	synaptopodin 2	Cytoplasm	other
ENSG00000136810	TXN	18.68	29.19	1.56	0.0213239	thioredoxin	Cytoplasm	enzyme
ENSG00000131475	VPS25	24.8	34.41	1.39	0.0214101	vacuolar protein sorting 25 homolog	Cytoplasm	other
ENSG00000100614	PPM1A	36.5	25.76	-1.42	0.021705	protein phosphatase, Mg2+/Mn2+ dependent 1A	Cytoplasm	phosphatase
ENSG00000155760	FZD7	20.78	14.88	-1.4	0.0217782	frizzled class receptor 7	Plasma Membrane	G-protein coupled receptor
ENSG00000269968	RP5-940J5.9	41.25	62.84	1.52	0.0217972		Other	other
ENSG00000234899	SOX9-AS1	13.97	20.23	1.45	0.0218018	SOX9 antisense RNA 1	Other	other
ENSG00000188554	NBR1	46.41	39	-1.19	0.021822	NBR1 autophagy cargo receptor	Cytoplasm	other
ENSG00000186868	MAPT	48.62	34.57	-1.41	0.021907	microtubule associated protein tau	Plasma Membrane	other
ENSG00000173992	CCS	13.7	22.41	1.64	0.0219247	copper chaperone for superoxide dismutase	Cytoplasm	enzyme
ENSG00000105379	ETFB	124.57	157.75	1.27	0.0220353	electron transfer flavoprotein subunit beta	Cytoplasm	transporter
ENSG00000072506	HSD17B10	30.78	44.13	1.43	0.022126	hydroxysteroid 17-beta dehydrogenase 10	Cytoplasm	enzyme
ENSG00000164142	FAM160A1	14.77	8.31	-1.78	0.0221611	FHF complex subunit HOOK interacting protein 1A	Other	other
ENSG00000112561	TFEB	59.44	45.67	-1.3	0.0222561	transcription factor EB	Nucleus	transcription regulator
ENSG00000232727	YWHAEP1	33.1	26.9	-1.23	0.0223157	tyrosine 3-monooxygenase/tryptophan 5-monooxygenase activation protein epsilon pseudogene 1	Other	other
ENSG00000233514	RP11-570P14.1	12.26	21.88	1.78	0.022328		Other	other
ENSG00000111906	HDDC2	72.62	98.26	1.35	0.0224466	HD domain containing 2	Cytoplasm	other
ENSG00000158042	MRPL17	25.57	38.22	1.49	0.022466	mitochondrial ribosomal protein L17	Cytoplasm	other
ENSG00000235475	LINC01372	33.6	49.67	1.48	0.0224972
ENSG00000214810	CYCSP55	11.77	20.24	1.72	0.0225842	CYCS pseudogene 55	Other	other
ENSG00000144749	LRIG1	36.33	27.5	-1.32	0.0226876	leucine rich repeats and immunoglobulin like domains 1	Extracellular Space	other
ENSG00000113312	TTC1	45.21	54.96	1.22	0.0227198	tetratricopeptide repeat domain 1	Cytoplasm	other
ENSG00000184185	KCNJ12	32.1	23.61	-1.36	0.0227309	potassium inwardly rectifying channel subfamily J member 12	Plasma Membrane	ion channel
ENSG00000171530	TBCA	66.38	84.55	1.27	0.0228024	tubulin folding cofactor A	Cytoplasm	other
ENSG00000102898	NUTF2	58.98	72.33	1.23	0.0228124	nuclear transport factor 2	Nucleus	other
ENSG00000104529	EEF1D	418.12	570.74	1.37	0.022828	eukaryotic translation elongation factor 1 delta	Cytoplasm	translation regulator
ENSG00000198624	CCDC69	122.98	101.53	-1.21	0.0228557	coiled-coil domain containing 69	Other	other
ENSG00000167136	ENDOG	86.88	111.46	1.28	0.0228917	endonuclease G	Cytoplasm	enzyme
ENSG00000128789	PSMG2	17.02	23.36	1.37	0.0229261	proteasome assembly chaperone 2	Nucleus	other
ENSG00000151240	DIP2C	20.42	13.66	-1.49	0.023016	disco interacting protein 2 homolog C	Other	other
ENSG00000123416	TUBA1B	27.83	40.24	1.45	0.0230492	tubulin alpha 1b	Cytoplasm	other
ENSG00000253948	RP11-410L14.2	24.65	17.84	-1.38	0.0230768	VPS13B divergent transcript	Other	other
ENSG00000244754	N4BP2L2	86.72	101.36	1.17	0.0230988	NEDD4 binding protein 2 like 2	Nucleus	transcription regulator
ENSG00000106077	ABHD11	5.6	12.25	2.19	0.0232792	abhydrolase domain containing 11	Cytoplasm	enzyme
ENSG00000105640	RPL18A	25.08	40.4	1.61	0.0233194	ribosomal protein L18a	Cytoplasm	other
ENSG00000108669	CYTH1	26.75	33.43	1.25	0.0233472	cytohesin 1	Cytoplasm	other
ENSG00000107020	PLGRKT	33.6	43.64	1.3	0.0234446	plasminogen receptor with a C-terminal lysine	Cytoplasm	other
ENSG00000177971	IMP3	48.72	68.3	1.4	0.023482	IMP U3 small nucleolar ribonucleoprotein 3	Cytoplasm	other
ENSG00000138347	MYPN	175.53	134.07	-1.31	0.0235184	myopalladin	Cytoplasm	other
ENSG00000155506	LARP1	28.98	20.17	-1.44	0.0235668	La ribonucleoprotein 1, translational regulator	Cytoplasm	translation regulator
ENSG00000232362	ATP5LP2	101.41	135.67	1.34	0.0236337	ATP synthase membrane subunit g pseudogene 2	Other	other
ENSG00000164258	NDUFS4	213.67	253.58	1.19	0.02365	NADH:ubiquinone oxidoreductase subunit S4	Cytoplasm	enzyme
ENSG00000259494	MRPL46	46.39	60.87	1.31	0.0237137	mitochondrial ribosomal protein L46	Cytoplasm	other
ENSG00000122482	ZNF644	16.15	23.2	1.44	0.0237528	zinc finger protein 644	Nucleus	transcription regulator
ENSG00000198721	ECI2	118.51	158.21	1.33	0.0237678	enoyl-CoA delta isomerase 2	Cytoplasm	enzyme
ENSG00000152102	FAM168B	29.18	22.27	-1.31	0.0239558	family with sequence similarity 168 member B	Cytoplasm	other
ENSG00000163820	FYCO1	144.68	114.28	-1.27	0.0239705	FYVE and coiled-coil domain autophagy adaptor 1	Cytoplasm	other
ENSG00000189043	NDUFA4	206.68	296.06	1.43	0.0240382	NDUFA4 mitochondrial complex associated	Cytoplasm	enzyme
ENSG00000144357	UBR3	80.74	62.06	-1.3	0.024066	ubiquitin protein ligase E3 component n-recognin 3	Other	enzyme
ENSG00000211445	GPX3	49.81	67.98	1.36	0.0240663	glutathione peroxidase 3	Extracellular Space	enzyme
ENSG00000230897	RPS18P12	32.94	51.52	1.56	0.0241	ribosomal protein S18 pseudogene 12	Other	other
ENSG00000180389	ATP5EP2	150.81	233.5	1.55	0.0243148	ATP synthase F1 subunit epsilon pseudogene 2	Cytoplasm	other
ENSG00000149743	TRPT1	63.46	85.93	1.35	0.0243741	tRNA phosphotransferase 1	Other	enzyme
ENSG00000220472	RP11-69L16.5	115.98	164.06	1.41	0.0248514		Other	other
ENSG00000163682	RPL9	43.08	60.45	1.4	0.0249969	ribosomal protein L9	Nucleus	other
ENSG00000134809	TIMM10	47.79	59.79	1.25	0.0251848	translocase of inner mitochondrial membrane 10	Cytoplasm	transporter
ENSG00000155975	VPS37A	27.57	19.56	-1.41	0.0252527	VPS37A subunit of ESCRT-I	Cytoplasm	other
ENSG00000183291	2021-09-15	41.41	53.67	1.3	0.0253764	selenoprotein F	Cytoplasm	enzyme
ENSG00000122643	NT5C3A	51.17	60.4	1.18	0.0253809	5'-nucleotidase, cytosolic IIIA	Cytoplasm	phosphatase
ENSG00000235916	RP13-444K19.1	28.82	39.88	1.38	0.0254852	MRPS18C pseudogene 7	Other	other
ENSG00000059691	GATB	21.29	32.86	1.54	0.0254985	glutamyl-tRNA amidotransferase subunit B	Cytoplasm	enzyme
ENSG00000227877	MRLN	118.88	185	1.56	0.0255409	myoregulin	Cytoplasm	other
ENSG00000198736	MSRB1	30.4	46.69	1.54	0.0255944	methionine sulfoxide reductase B1	Nucleus	enzyme
ENSG00000198356	ASNA1	26.62	34	1.28	0.0256727	guided entry of tail-anchored proteins factor 3, ATPase	Nucleus	transporter
ENSG00000160799	CCDC12	30.74	44.44	1.45	0.025756	coiled-coil domain containing 12	Other	other
ENSG00000118689	FOXO3	18.55	13.36	-1.39	0.025789	forkhead box O3	Nucleus	transcription regulator
ENSG00000162337	LRP5	4.57	10.33	2.26	0.0258451	LDL receptor related protein 5	Plasma Membrane	transmembrane receptor
ENSG00000007392	LUC7L	19.54	36.42	1.86	0.0258971	LUC7 like	Nucleus	other
ENSG00000139641	ESYT1	30.56	46.85	1.53	0.0260948	extended synaptotagmin 1	Cytoplasm	other
ENSG00000119471	HSDL2	66.23	60.01	-1.1	0.0261129	hydroxysteroid dehydrogenase like 2	Cytoplasm	transporter
ENSG00000240950	RP11-372E1.1	24.15	31.49	1.3	0.0261923		Other	other
ENSG00000136383	ALPK3	50.13	37.78	-1.33	0.0263407	alpha kinase 3	Nucleus	kinase
ENSG00000169136	ATF5	15.38	9.89	-1.56	0.0265191	activating transcription factor 5	Nucleus	transcription regulator
ENSG00000100300	TSPO	28.13	38.8	1.38	0.0265366	translocator protein	Cytoplasm	transmembrane receptor
ENSG00000135404	CD63	288.66	388.96	1.35	0.0265379	CD63 molecule	Plasma Membrane	other
ENSG00000132323	ILKAP	16.75	24.92	1.49	0.0265904	ILK associated serine/threonine phosphatase	Cytoplasm	phosphatase
ENSG00000156639	ZFAND3	84.75	62.06	-1.37	0.0266378	zinc finger AN1-type containing 3	Other	other
ENSG00000107581	EIF3A	60.85	49.24	-1.24	0.0267187	eukaryotic translation initiation factor 3 subunit A	Cytoplasm	translation regulator
ENSG00000151500	THYN1	15.86	20.95	1.32	0.027154	thymocyte nuclear protein 1	Nucleus	other
ENSG00000179271	GADD45GIP1	44.36	64.44	1.45	0.0271542	GADD45G interacting protein 1	Nucleus	other
ENSG00000163884	KLF15	23.74	29.2	1.23	0.0272578	Kruppel like factor 15	Nucleus	transcription regulator
ENSG00000170634	ACYP2	119.36	145.84	1.22	0.0273149	acylphosphatase 2	Cytoplasm	enzyme
ENSG00000059588	TARBP1	12.53	21.1	1.68	0.0273359	TAR (HIV-1) RNA binding protein 1	Nucleus	transcription regulator
ENSG00000105518	TMEM205	58.77	74.67	1.27	0.0274481	transmembrane protein 205	Cytoplasm	other
ENSG00000205707	LYRM5	56.79	72.63	1.28	0.0274646	electron transfer flavoprotein regulatory factor 1	Cytoplasm	other
ENSG00000185813	PCYT2	13.03	18.93	1.45	0.0275887	phosphate cytidylyltransferase 2, ethanolamine	Cytoplasm	enzyme
ENSG00000165629	ATP5C1	293.21	376.93	1.29	0.0275964	ATP synthase F1 subunit gamma	Cytoplasm	transporter
ENSG00000167085	PHB	81.22	104.47	1.29	0.0276114	prohibitin	Nucleus	transcription regulator
ENSG00000185052	SLC24A3	17.53	11.63	-1.51	0.0277195	solute carrier family 24 member 3	Plasma Membrane	transporter
ENSG00000173120	KDM2A	19.36	14.16	-1.37	0.0277459	lysine demethylase 2A	Nucleus	enzyme
ENSG00000170871	KIAA0232	27.15	21.2	-1.28	0.0277983	KIAA0232	Extracellular Space	other
ENSG00000185608	MRPL40	51.48	65.57	1.27	0.0278917	mitochondrial ribosomal protein L40	Cytoplasm	other
ENSG00000147586	MRPS28	127.02	154.67	1.22	0.0279315	mitochondrial ribosomal protein S28	Cytoplasm	other
ENSG00000138073	PREB	38.07	55.26	1.45	0.0279642	prolactin regulatory element binding	Nucleus	transcription regulator
ENSG00000173465	SSSCA1	47.18	70.31	1.49	0.0280244	zinc ribbon domain containing 2	Other	other
ENSG00000166012	TAF1D	26.55	35.7	1.34	0.0280647	TATA-box binding protein associated factor, RNA polymerase I subunit D	Nucleus	other
ENSG00000091640	SPAG7	163.77	202.86	1.24	0.0281888	sperm associated antigen 7	Nucleus	other
ENSG00000137288	UQCC2	108.59	137.11	1.26	0.0282127	ubiquinol-cytochrome c reductase complex assembly factor 2	Cytoplasm	other
ENSG00000134330	IAH1	23.04	32.49	1.41	0.0283654	isoamyl acetate hydrolyzing esterase 1 (putative)	Cytoplasm	other
ENSG00000106399	RPA3	6.8	14.3	2.1	0.0285844	replication protein A3	Nucleus	other
ENSG00000106355	LSM5	29.44	45.42	1.54	0.0286007	LSM5 homolog, U6 small nuclear RNA and mRNA degradation associated	Cytoplasm	other
ENSG00000170310	STX8	43.7	66.14	1.51	0.0286455	syntaxin 8	Plasma Membrane	other
ENSG00000155090	KLF10	46.35	31.92	-1.45	0.0286603	Kruppel like factor 10	Nucleus	transcription regulator
ENSG00000183386	FHL3	1290.58	1016.54	-1.27	0.0288025	four and a half LIM domains 3	Plasma Membrane	other
ENSG00000079393	DUSP13	268.42	314.58	1.17	0.0288311	dual specificity phosphatase 13	Cytoplasm	phosphatase
ENSG00000173757	STAT5B	36.59	28.66	-1.28	0.0288606	signal transducer and activator of transcription 5B	Nucleus	transcription regulator
ENSG00000118816	CCNI	175.84	134.44	-1.31	0.0289605	cyclin I	Other	other
ENSG00000113296	THBS4	27.41	37.71	1.38	0.0289967	thrombospondin 4	Extracellular Space	other
ENSG00000196976	LAGE3	16.32	23.85	1.46	0.0290139	L antigen family member 3	Nucleus	other
ENSG00000165916	PSMC3	92.66	113.87	1.23	0.0291062	proteasome 26S subunit, ATPase 3	Nucleus	enzyme
ENSG00000163170	BOLA3	81.61	113.91	1.4	0.0291725	bolA family member 3	Cytoplasm	other
ENSG00000063241	ISOC2	64.12	73.23	1.14	0.0291988	isochorismatase domain containing 2	Cytoplasm	enzyme
ENSG00000130957	FBP2	348.78	498.3	1.43	0.0292074	fructose-bisphosphatase 2	Cytoplasm	phosphatase
ENSG00000125458	NT5C	26.77	38.57	1.44	0.0292275	5', 3'-nucleotidase, cytosolic	Cytoplasm	phosphatase
ENSG00000145337	PYURF	50.2	61.66	1.23	0.0292913	PIGY upstream reading frame	Cytoplasm	other
ENSG00000175899	A2M	21.97	35	1.59	0.0293943	alpha-2-macroglobulin	Extracellular Space	transporter
ENSG00000111640	GAPDH	9924.3	11451.4	1.15	0.0294397	glyceraldehyde-3-phosphate dehydrogenase	Cytoplasm	enzyme
ENSG00000255883	RP11-79P5.10	106.88	135.25	1.27	0.029501	FUN14 domain containing 2 pseudogene 1	Other	other
ENSG00000204822	MRPL53	83.25	100.45	1.21	0.0296143	mitochondrial ribosomal protein L53	Cytoplasm	other
ENSG00000144848	ATG3	11.64	16.87	1.45	0.029698	autophagy related 3	Cytoplasm	enzyme
ENSG00000231389	HLA-DPA1	14.55	20.42	1.4	0.0297125	major histocompatibility complex, class II, DP alpha 1	Plasma Membrane	transmembrane receptor
ENSG00000273841	TAF9	31.99	42.14	1.32	0.0298124	TATA-box binding protein associated factor 9	Nucleus	transcription regulator
ENSG00000100554	ATP6V1D	40.06	57.86	1.44	0.0298874	ATPase H+ transporting V1 subunit D	Cytoplasm	transporter
ENSG00000254901	MEF2BNB	9.02	14.58	1.62	0.02989	BLOC-1 related complex subunit 8	Cytoplasm	other
ENSG00000167701	GPT	35.99	66.52	1.85	0.0299242	glutamic--pyruvic transaminase	Cytoplasm	enzyme
ENSG00000116586	LAMTOR2	47.41	60.37	1.27	0.0299273	late endosomal/lysosomal adaptor, MAPK and MTOR activator 2	Cytoplasm	other
ENSG00000147687	TATDN1	15.79	23.62	1.5	0.0299285	TatD DNase domain containing 1	Extracellular Space	other
ENSG00000126351	THRA	40.84	31.59	-1.29	0.0299295	thyroid hormone receptor alpha	Nucleus	ligand-dependent nuclear receptor
ENSG00000149596	JPH2	112.36	92	-1.22	0.0299674	junctophilin 2	Cytoplasm	enzyme
ENSG00000107859	PITX3	23	15.38	-1.5	0.0300101	paired like homeodomain 3	Nucleus	transcription regulator
ENSG00000155380	SLC16A1	56.66	72.85	1.29	0.0302233	solute carrier family 16 member 1	Plasma Membrane	transporter
ENSG00000172086	KRCC1	17.37	23.62	1.36	0.0302295	lysine rich coiled-coil 1	Extracellular Space	other
ENSG00000179344	HLA-DQB1	7.89	14.95	1.89	0.0302311	major histocompatibility complex, class II, DQ beta 1	Plasma Membrane	other
ENSG00000184924	PTRHD1	33.53	43.87	1.31	0.0304564	peptidyl-tRNA hydrolase domain containing 1	Cytoplasm	other
ENSG00000086504	MRPL28	46.74	57.76	1.24	0.0304652	mitochondrial ribosomal protein L28	Cytoplasm	other
ENSG00000181929	PRKAG1	67.68	82.41	1.22	0.0305004	protein kinase AMP-activated non-catalytic subunit gamma 1	Nucleus	kinase
ENSG00000125414	MYH2	5896.13	4401.84	-1.34	0.0305005	myosin heavy chain 2	Cytoplasm	enzyme
ENSG00000166317	SYNPO2L	165.48	126.05	-1.31	0.0306226	synaptopodin 2 like	Cytoplasm	other
ENSG00000126705	AHDC1	21.29	16.06	-1.33	0.0306426	AT-hook DNA binding motif containing 1	Other	other
ENSG00000144711	IQSEC1	23.11	16.56	-1.4	0.0307227	IQ motif and Sec7 domain ArfGEF 1	Cytoplasm	other
ENSG00000249353	NPM1P27	111.25	134.88	1.21	0.0307579	nucleophosmin 1 pseudogene 27	Other	other
ENSG00000151726	ACSL1	142.61	198.28	1.39	0.0307649	acyl-CoA synthetase long chain family member 1	Cytoplasm	enzyme
ENSG00000214253	FIS1	233.93	296.67	1.27	0.0308207	fission, mitochondrial 1	Cytoplasm	other
ENSG00000246705	H2AFJ	54.6	70.18	1.29	0.0309586	H2A.J histone	Cytoplasm	other
ENSG00000128524	ATP6V1F	87.62	99.66	1.14	0.0310231	ATPase H+ transporting V1 subunit F	Cytoplasm	enzyme
ENSG00000172458	IL17D	79.95	62.84	-1.27	0.031068	interleukin 17D	Extracellular Space	cytokine
ENSG00000235363	SNRPGP10	36.21	86.64	2.39	0.0310932	small nuclear ribonucleoprotein polypeptide G pseudogene 10	Other	other
ENSG00000164111	ANXA5	25.96	36.57	1.41	0.0312646	annexin A5	Plasma Membrane	transporter
ENSG00000115289	PCGF1	10.21	17.03	1.67	0.0312858	polycomb group ring finger 1	Nucleus	other
ENSG00000163634	THOC7	45.43	58.9	1.3	0.0313363	THO complex 7	Nucleus	other
ENSG00000265354	TIMM23	79.53	86.59	1.09	0.0313789	translocase of inner mitochondrial membrane 23	Cytoplasm	transporter
ENSG00000244563	AC006011.4	6.15	12.79	2.08	0.0314015	ribosomal protein S26 pseudogene 19	Other	other
ENSG00000175768	TOMM5	83.76	112.03	1.34	0.0315263	translocase of outer mitochondrial membrane 5	Cytoplasm	other
ENSG00000215845	TSTD1	15.67	24.64	1.57	0.0315317	thiosulfate sulfurtransferase like domain containing 1	Cytoplasm	enzyme
ENSG00000104133	SPG11	14.23	22.49	1.58	0.0315615	SPG11 vesicle trafficking associated, spatacsin	Cytoplasm	other
ENSG00000132313	MRPL35	33.05	40.93	1.24	0.0316079	mitochondrial ribosomal protein L35	Cytoplasm	other
ENSG00000165795	NDRG2	623.14	516.88	-1.21	0.0317011	NDRG family member 2	Cytoplasm	other
ENSG00000115461	IGFBP5	314.61	204.75	-1.54	0.0317627	insulin like growth factor binding protein 5	Extracellular Space	other
ENSG00000251107	PDCD5P2	13.03	19.36	1.49	0.0318032	programmed cell death 5 pseudogene 2	Other	other
ENSG00000116981	NT5C1A	21.22	9.79	-2.17	0.0319099	5'-nucleotidase, cytosolic IA	Cytoplasm	phosphatase
ENSG00000052723	SIKE1	22.78	30.81	1.35	0.0319777	suppressor of IKBKE 1	Cytoplasm	other
ENSG00000256053	APOPT1	63.46	84.27	1.33	0.0320567	cytochrome c oxidase assembly factor 8	Cytoplasm	other
ENSG00000177311	ZBTB38	26.16	17.44	-1.5	0.0320682	zinc finger and BTB domain containing 38	Nucleus	transcription regulator
ENSG00000137806	NDUFAF1	42.99	49.16	1.14	0.0323188	NADH:ubiquinone oxidoreductase complex assembly factor 1	Cytoplasm	other
ENSG00000010278	CD9	14.3	24.69	1.73	0.0323542	CD9 molecule	Plasma Membrane	other
ENSG00000115896	PLCL1	18.23	12.11	-1.51	0.032526	phospholipase C like 1 (inactive)	Cytoplasm	enzyme
ENSG00000143337	TOR1AIP1	29.5	24.15	-1.22	0.0326552	torsin 1A interacting protein 1	Nucleus	other
ENSG00000161664	ASB16	50.72	35.49	-1.43	0.0326711	ankyrin repeat and SOCS box containing 16	Cytoplasm	other
ENSG00000187186	RP11-195F19.5	13.45	21.66	1.61	0.0326746	uncharacterized LOC730098	Other	other
ENSG00000116030	SUMO1	64.01	73.27	1.14	0.0328258	small ubiquitin like modifier 1	Nucleus	enzyme
ENSG00000178573	MAF	44.29	31.74	-1.4	0.0328677	MAF bZIP transcription factor	Nucleus	transcription regulator
ENSG00000225099	ATP6V1E1P1	32.54	39.31	1.21	0.0330301	ATPase H+ transporting V1 subunit E1 pseudogene 1	Other	other
ENSG00000204237	OXLD1	12.47	17.92	1.44	0.0332646	oxidoreductase like domain containing 1	Cytoplasm	other
ENSG00000257511	RP11-278C7.1	30.77	40.19	1.31	0.0334592		Other	other
ENSG00000123124	WWP1	80.15	57.13	-1.4	0.0335162	WW domain containing E3 ubiquitin protein ligase 1	Cytoplasm	enzyme
ENSG00000187713	TMEM203	30.61	37.48	1.22	0.0335747	transmembrane protein 203	Cytoplasm	other
ENSG00000108826	MRPL27	83.55	102.53	1.23	0.0336843	mitochondrial ribosomal protein L27	Cytoplasm	other
ENSG00000120709	FAM53C	25.88	18.4	-1.41	0.0337159	family with sequence similarity 53 member C	Other	other
ENSG00000184207	PGP	29.17	39.19	1.34	0.0337747	phosphoglycolate phosphatase	Cytoplasm	enzyme
ENSG00000114902	SPCS1	54.49	64.73	1.19	0.0338239	signal peptidase complex subunit 1	Cytoplasm	peptidase
ENSG00000165525	NEMF	25.6	34.76	1.36	0.033833	nuclear export mediator factor	Nucleus	other
ENSG00000112110	MRPL18	43.04	50.61	1.18	0.033841	mitochondrial ribosomal protein L18	Cytoplasm	translation regulator
ENSG00000145391	SETD7	59.19	45.48	-1.3	0.033957	SET domain containing 7, histone lysine methyltransferase	Nucleus	enzyme
ENSG00000135446	CDK4	14.58	24.73	1.7	0.0341559	cyclin dependent kinase 4	Nucleus	kinase
ENSG00000058056	USP13	76.84	61.87	-1.24	0.0341626	ubiquitin specific peptidase 13	Cytoplasm	peptidase
ENSG00000173418	NAA20	36.04	42.43	1.18	0.0342097	N-alpha-acetyltransferase 20, NatB catalytic subunit	Cytoplasm	enzyme
ENSG00000162961	DPY30	33.41	41.79	1.25	0.034237	dpy-30 histone methyltransferase complex regulatory subunit	Nucleus	other
ENSG00000114796	KLHL24	40.61	32.5	-1.25	0.0343406	kelch like family member 24	Plasma Membrane	other
ENSG00000137692	DCUN1D5	21.83	27.23	1.25	0.0344304	defective in cullin neddylation 1 domain containing 5	Nucleus	other
ENSG00000183513	COA5	40.33	52.39	1.3	0.0346304	cytochrome c oxidase assembly factor 5	Cytoplasm	other
ENSG00000146540	C7orf50	49.41	72.64	1.47	0.0346901	chromosome 7 open reading frame 50	Other	other
ENSG00000082898	XPO1	31.16	43.03	1.38	0.034758	exportin 1	Nucleus	transporter
ENSG00000258581	RP11-638I2.10	82.53	110.66	1.34	0.0348716		Other	other
ENSG00000197780	TAF13	31.59	40.74	1.29	0.0348955	TATA-box binding protein associated factor 13	Nucleus	transcription regulator
ENSG00000091542	ALKBH5	150.51	119.19	-1.26	0.0349508	alkB homolog 5, RNA demethylase	Nucleus	enzyme
ENSG00000120306	CYSTM1	128.19	167.3	1.31	0.0350492	cysteine rich transmembrane module containing 1	Cytoplasm	other
ENSG00000188716	DUPD1	64.32	76.27	1.19	0.0350871	dual specificity phosphatase 29	Cytoplasm	enzyme
ENSG00000007314	SCN4A	77.52	61.31	-1.26	0.0352182	sodium voltage-gated channel alpha subunit 4	Plasma Membrane	ion channel
ENSG00000233270	SNRPEP4	89.64	135.99	1.52	0.0352403	SNRPE pseudogene 4	Other	other
ENSG00000237991	RPL35P1	86.7	126.13	1.45	0.0353593	ribosomal protein L35 pseudogene 1	Other	other
ENSG00000143621	ILF2	43.18	52.32	1.21	0.0354475	interleukin enhancer binding factor 2	Nucleus	transcription regulator
ENSG00000196182	STK40	40.89	31.34	-1.3	0.0354862	serine/threonine kinase 40	Cytoplasm	kinase
ENSG00000117395	EBNA1BP2	20.17	25.33	1.26	0.0354888	EBNA1 binding protein 2	Nucleus	other
ENSG00000169184	MN1	55.9	45.04	-1.24	0.0355384	MN1 proto-oncogene, transcriptional regulator	Nucleus	other
ENSG00000106591	MRPL32	33.38	45.28	1.36	0.0357053	mitochondrial ribosomal protein L32	Cytoplasm	translation regulator
ENSG00000049245	VAMP3	53.87	41.19	-1.31	0.0357281	vesicle associated membrane protein 3	Plasma Membrane	other
ENSG00000091527	CDV3	92.48	79.47	-1.16	0.0357783	CDV3 homolog	Cytoplasm	other
ENSG00000114062	UBE3A	61.29	49.41	-1.24	0.0359733	ubiquitin protein ligase E3A	Nucleus	enzyme
ENSG00000156253	RWDD2B	41.71	49.2	1.18	0.0359869	RWD domain containing 2B	Other	other
ENSG00000169253	RP11-220D10.1	31.21	55.46	1.78	0.0361843		Other	other
ENSG00000171992	SYNPO	544.45	429.99	-1.27	0.0364019	synaptopodin	Cytoplasm	other
ENSG00000185834	RPL12P4	10.1	17.64	1.75	0.0367008	ribosomal protein L12 pseudogene 4	Other	other
ENSG00000087302	C14orf166	126.99	155.63	1.23	0.0369783	RNA transcription, translation and transport factor	Nucleus	other
ENSG00000182568	SATB1	60.03	46.84	-1.28	0.0370305	SATB homeobox 1	Nucleus	transcription regulator
ENSG00000197893	NRAP	905.82	760.35	-1.19	0.0373041	nebulin related anchoring protein	Cytoplasm	other
ENSG00000136521	NDUFB5	175.51	246.99	1.41	0.0373875	NADH:ubiquinone oxidoreductase subunit B5	Cytoplasm	enzyme
ENSG00000161267	BDH1	13.69	23.49	1.72	0.037514	3-hydroxybutyrate dehydrogenase 1	Cytoplasm	enzyme
ENSG00000213614	HEXA	17.89	23.47	1.31	0.0375521	hexosaminidase subunit alpha	Cytoplasm	enzyme
ENSG00000172428	MYEOV2	138.91	164.7	1.19	0.0376003	COP9 signalosome subunit 9	Nucleus	other
ENSG00000165678	GHITM	171.09	187.47	1.1	0.0376976	growth hormone inducible transmembrane protein	Cytoplasm	other
ENSG00000164086	DUSP7	13.93	8.88	-1.57	0.0378053	dual specificity phosphatase 7	Cytoplasm	phosphatase
ENSG00000135932	CAB39	103.14	79.52	-1.3	0.0379216	calcium binding protein 39	Cytoplasm	enzyme
ENSG00000100814	CCNB1IP1	20.67	29.13	1.41	0.0380347	cyclin B1 interacting protein 1	Nucleus	enzyme
ENSG00000182814	FUNDC2P2	34.49	46.32	1.34	0.0381007	FUN14 domain containing 2 pseudogene 2	Other	other
ENSG00000150316	CWC15	70.74	96.17	1.36	0.0382237	CWC15 spliceosome associated protein homolog	Nucleus	other
ENSG00000211450	C11orf31	34.82	49.61	1.42	0.0382271	selenoprotein H	Nucleus	other
ENSG00000087502	ERGIC2	25.79	35.79	1.39	0.0382514	ERGIC and golgi 2	Cytoplasm	other
ENSG00000273420	CTD-2540B15.13	14.61	8.68	-1.68	0.0383293		Other	other
ENSG00000226432	CTD-2015B23.2	29.84	22.91	-1.3	0.0383323		Other	other
ENSG00000120805	ARL1	32.85	39.47	1.2	0.0384291	ADP ribosylation factor like GTPase 1	Cytoplasm	enzyme
ENSG00000140264	SERF2	264.35	310	1.17	0.0385126	small EDRK-rich factor 2	Other	other
ENSG00000151665	PIGF	7.9	14.42	1.83	0.0385387	phosphatidylinositol glycan anchor biosynthesis class F	Cytoplasm	enzyme
ENSG00000160948	VPS28	78.07	89.69	1.15	0.0385483	VPS28 subunit of ESCRT-I	Cytoplasm	transporter
ENSG00000164924	YWHAZ	28.86	35.8	1.24	0.0385524	tyrosine 3-monooxygenase/tryptophan 5-monooxygenase activation protein zeta	Cytoplasm	enzyme
ENSG00000092531	SNAP23	16.11	21.84	1.36	0.0386167	synaptosome associated protein 23	Plasma Membrane	transporter
ENSG00000107223	EDF1	229.26	324.34	1.41	0.0386234	endothelial differentiation related factor 1	Nucleus	transcription regulator
ENSG00000119729	RHOQ	88.3	76.45	-1.16	0.0390606	ras homolog family member Q	Plasma Membrane	enzyme
ENSG00000184508	HDDC3	8.59	13.77	1.6	0.0390857	HD domain containing 3	Other	other
ENSG00000171791	BCL2	33.38	17.79	-1.88	0.0391934	BCL2 apoptosis regulator	Cytoplasm	transporter
ENSG00000179085	DPM3	55.32	71.09	1.29	0.0392999	dolichyl-phosphate mannosyltransferase subunit 3, regulatory	Cytoplasm	enzyme
ENSG00000163069	SGCB	78.28	63.18	-1.24	0.039349	sarcoglycan beta	Plasma Membrane	other
ENSG00000263648	RP11-471L13.3	11.03	16.28	1.48	0.0393804		Other	other
ENSG00000235655	H3F3AP4	88.69	79.17	-1.12	0.0394487	H3 histone pseudogene 6	Other	other
ENSG00000150459	SAP18	77.29	93.3	1.21	0.0395738	Sin3A associated protein 18	Nucleus	transcription regulator
ENSG00000131871	VIMP	22.13	29.53	1.33	0.039582	selenoprotein S	Cytoplasm	other
ENSG00000161970	RPL26	934.93	1350.27	1.44	0.0396167	ribosomal protein L26	Cytoplasm	other
ENSG00000105372	RPS19	316.44	444.15	1.4	0.0397325	ribosomal protein S19	Cytoplasm	other
ENSG00000125445	MRPS7	95.61	109.4	1.14	0.039921	mitochondrial ribosomal protein S7	Cytoplasm	other
ENSG00000112186	CAP2	279.88	218.39	-1.28	0.0401883	cyclase associated actin cytoskeleton regulatory protein 2	Plasma Membrane	other
ENSG00000060237	WNK1	34.38	24.68	-1.39	0.0402199	WNK lysine deficient protein kinase 1	Cytoplasm	kinase
ENSG00000113013	HSPA9	148.26	169.53	1.14	0.040224	heat shock protein family A (Hsp70) member 9	Cytoplasm	other
ENSG00000183628	DGCR6	16.67	23.38	1.4	0.0402287	DiGeorge syndrome critical region gene 6	Nucleus	other
ENSG00000164172	MOCS2	56.67	68.82	1.21	0.0402536	molybdenum cofactor synthesis 2	Cytoplasm	enzyme
ENSG00000112983	BRD8	13.61	19.37	1.42	0.0405044	bromodomain containing 8	Nucleus	transcription regulator
ENSG00000100888	CHD8	10.44	16.69	1.6	0.0407429	chromodomain helicase DNA binding protein 8	Nucleus	enzyme
ENSG00000178127	NDUFV2	309.72	356.05	1.15	0.0407804	NADH:ubiquinone oxidoreductase core subunit V2	Cytoplasm	enzyme
ENSG00000011600	TYROBP	5.04	10.11	2.01	0.0408594	transmembrane immune signaling adaptor TYROBP	Plasma Membrane	transmembrane receptor
ENSG00000149809	TM7SF2	6.11	12.19	2	0.0410091	transmembrane 7 superfamily member 2	Cytoplasm	enzyme
ENSG00000065427	KARS	86.76	103.43	1.19	0.0412234	lysyl-tRNA synthetase 1	Cytoplasm	enzyme
ENSG00000182054	IDH2	755.55	629.4	-1.2	0.0412631	isocitrate dehydrogenase (NADP(+)) 2	Cytoplasm	enzyme
ENSG00000129518	EAPP	24.48	30.81	1.26	0.0413215	E2F associated phosphoprotein	Cytoplasm	other
ENSG00000213619	NDUFS3	216.74	253.82	1.17	0.0413703	NADH:ubiquinone oxidoreductase core subunit S3	Cytoplasm	enzyme
ENSG00000070808	CAMK2A	90.6	76.29	-1.19	0.041427	calcium/calmodulin dependent protein kinase II alpha	Cytoplasm	kinase
ENSG00000232119	MCTS1	11.94	21.16	1.77	0.0414643	MCTS1 re-initiation and release factor	Cytoplasm	other
ENSG00000267673	FDX1L	15.1	23.56	1.56	0.0416858	ferredoxin 2	Cytoplasm	transporter
ENSG00000228887	EEF1DP1	82.07	93.59	1.14	0.041738	eukaryotic translation elongation factor 1 delta pseudogene 1	Other	other
ENSG00000132432	SEC61G	60.63	84.24	1.39	0.041821	SEC61 translocon subunit gamma	Plasma Membrane	transporter
ENSG00000068697	LAPTM4A	83.03	98.9	1.19	0.0418322	lysosomal protein transmembrane 4 alpha	Cytoplasm	other
ENSG00000164919	COX6C	761.43	953.37	1.25	0.0419688	cytochrome c oxidase subunit 6C	Cytoplasm	enzyme
ENSG00000263266	RPS7P1	289.58	378.24	1.31	0.0420737	ribosomal protein S7 pseudogene 1	Other	other
ENSG00000145362	ANK2	82.86	63.29	-1.31	0.0421251	ankyrin 2	Plasma Membrane	other
ENSG00000104412	EMC2	34.41	39.54	1.15	0.0421595	ER membrane protein complex subunit 2	Nucleus	other
ENSG00000156467	UQCRB	973.9	1338.35	1.37	0.0422351	ubiquinol-cytochrome c reductase binding protein	Cytoplasm	enzyme
ENSG00000149100	EIF3M	100.91	120.46	1.19	0.0422479	eukaryotic translation initiation factor 3 subunit M	Cytoplasm	translation regulator
ENSG00000197746	PSAP	322.53	270.68	-1.19	0.0422894	prosaposin	Extracellular Space	other
ENSG00000175215	CTDSP2	58.31	45.09	-1.29	0.0423594	CTD small phosphatase 2	Nucleus	phosphatase
ENSG00000229638	RPL4P4	294.62	355.18	1.21	0.0425418	ribosomal protein L4 pseudogene 4	Other	other
ENSG00000112335	SNX3	151.51	186.26	1.23	0.0425865	sorting nexin 3	Cytoplasm	transporter
ENSG00000100319	ZMAT5	21.51	32.72	1.52	0.0428914	zinc finger matrin-type 5	Nucleus	other
ENSG00000120798	NR2C1	26.89	44.64	1.66	0.0430316	nuclear receptor subfamily 2 group C member 1	Nucleus	transcription regulator
ENSG00000099968	BCL2L13	41.3	32.47	-1.27	0.0430576	BCL2 like 13	Cytoplasm	other
ENSG00000121579	NAA50	213.07	168.66	-1.26	0.0430859	N-alpha-acetyltransferase 50, NatE catalytic subunit	Cytoplasm	enzyme
ENSG00000180817	PPA1	30.49	40.84	1.34	0.0431228	inorganic pyrophosphatase 1	Cytoplasm	enzyme
ENSG00000150787	PTS	28.46	41.89	1.47	0.0431406	6-pyruvoyltetrahydropterin synthase	Cytoplasm	enzyme
ENSG00000156642	NPTN	23.24	33.89	1.46	0.0432286	neuroplastin	Plasma Membrane	other
ENSG00000161677	JOSD2	15.26	24.33	1.59	0.0433153	Josephin domain containing 2	Cytoplasm	enzyme
ENSG00000182004	SNRPE	16.73	24.02	1.44	0.0433304	small nuclear ribonucleoprotein polypeptide E	Nucleus	other
ENSG00000112787	FBRSL1	33.97	20.86	-1.63	0.0433378	fibrosin like 1	Nucleus	other
ENSG00000180228	PRKRA	59.16	72.15	1.22	0.0433459	protein activator of interferon induced protein kinase EIF2AK2	Cytoplasm	other
ENSG00000184831	APOO	26.29	36	1.37	0.0433954	apolipoprotein O	Extracellular Space	other
ENSG00000161265	U2AF1L4	18.43	28.63	1.55	0.0435893	U2 small nuclear RNA auxiliary factor 1 like 4	Nucleus	other
ENSG00000106245	BUD31	28.24	38.42	1.36	0.0436102	BUD31 homolog	Nucleus	transcription regulator
ENSG00000067064	IDI1	65.39	85.23	1.3	0.0436836	isopentenyl-diphosphate delta isomerase 1	Cytoplasm	enzyme
ENSG00000142583	SLC2A5	36.75	31.15	-1.18	0.043726	solute carrier family 2 member 5	Plasma Membrane	transporter
ENSG00000111678	C12orf57	109.64	162.21	1.48	0.0441824	chromosome 12 open reading frame 57	Cytoplasm	other
ENSG00000185847	LINC01405	421.03	351.55	-1.2	0.0442975	long intergenic non-protein coding RNA 1405	Other	other
ENSG00000084754	HADHA	139.87	167.35	1.2	0.0446796	hydroxyacyl-CoA dehydrogenase trifunctional multienzyme complex subunit alpha	Cytoplasm	enzyme
ENSG00000065054	SLC9A3R2	30.22	43.26	1.43	0.0447012	SLC9A3 regulator 2	Plasma Membrane	transporter
ENSG00000165819	METTL3	11.52	18.42	1.6	0.0447314	methyltransferase like 3	Nucleus	enzyme
ENSG00000169288	MRPL1	28.11	38.11	1.36	0.0447824	mitochondrial ribosomal protein L1	Cytoplasm	other
ENSG00000143256	PFDN2	73.69	94.16	1.28	0.044827	prefoldin subunit 2	Cytoplasm	other
ENSG00000125676	THOC2	15.66	24.64	1.57	0.0449551	THO complex 2	Nucleus	other
ENSG00000138433	CIR1	26.26	34.26	1.3	0.0451097	corepressor interacting with RBPJ, CIR1	Nucleus	transcription regulator
ENSG00000066629	EML1	31.09	21.9	-1.42	0.0451782	EMAP like 1	Cytoplasm	other
ENSG00000182606	TRAK1	100.56	77.45	-1.3	0.0452242	trafficking kinesin protein 1	Nucleus	other
ENSG00000116161	CACYBP	64.47	44.01	-1.46	0.0452688	calcyclin binding protein	Nucleus	other
ENSG00000139990	DCAF5	32.56	23.98	-1.36	0.0453913	DDB1 and CUL4 associated factor 5	Cytoplasm	other
ENSG00000125743	SNRPD2	175.9	242.15	1.38	0.0454201	small nuclear ribonucleoprotein D2 polypeptide	Nucleus	other
ENSG00000248746	ACTN3	437.3	275.15	-1.59	0.0455055	actinin alpha 3	Plasma Membrane	other
ENSG00000070540	WIPI1	62.53	69.94	1.12	0.0457842	WD repeat domain, phosphoinositide interacting 1	Cytoplasm	other
ENSG00000180581	SRP9P1	104.26	140.59	1.35	0.0458328	signal recognition particle 9 pseudogene 1	Cytoplasm	other
ENSG00000086967	MYBPC2	1249.19	891.48	-1.4	0.0459919	myosin binding protein C2	Cytoplasm	other
ENSG00000258090	RP11-734E19.1	30.67	40.68	1.33	0.0460371		Other	other
ENSG00000143162	CREG1	38.46	46.69	1.21	0.0461892	cellular repressor of E1A stimulated genes 1	Nucleus	transcription regulator
ENSG00000014641	MDH1	437.4	592.46	1.35	0.0462248	malate dehydrogenase 1	Cytoplasm	enzyme
ENSG00000167645	YIF1B	16.41	22.1	1.35	0.0462422	Yip1 interacting factor homolog B, membrane trafficking protein	Cytoplasm	other
ENSG00000020577	SAMD4A	58.21	46.81	-1.24	0.0464745	sterile alpha motif domain containing 4A	Cytoplasm	translation regulator
ENSG00000008952	SEC62	49.04	71.85	1.47	0.0464991	SEC62 homolog, preprotein translocation factor	Cytoplasm	transporter
ENSG00000133028	SCO1	13.09	18.47	1.41	0.0467115	synthesis of cytochrome C oxidase 1	Cytoplasm	other
ENSG00000204438	GPANK1	14.96	20.24	1.35	0.0467276	G-patch domain and ankyrin repeats 1	Nucleus	transcription regulator
ENSG00000198431	TXNRD1	31.26	25.45	-1.23	0.0467711	thioredoxin reductase 1	Cytoplasm	enzyme
ENSG00000182973	CNOT10	4.32	9.64	2.23	0.0467968	CCR4-NOT transcription complex subunit 10	Cytoplasm	other
ENSG00000009335	UBE3C	35.84	27.79	-1.29	0.0468473	ubiquitin protein ligase E3C	Nucleus	enzyme
ENSG00000168255	POLR2J3	69.37	88.18	1.27	0.0470319	RNA polymerase II subunit J2	Other	transcription regulator
ENSG00000188342	GTF2F2	23.96	29.32	1.22	0.0472307	general transcription factor IIF subunit 2	Nucleus	transcription regulator
ENSG00000174429	ABRA	63.19	50.91	-1.24	0.0472432	actin binding Rho activating protein	Cytoplasm	other
ENSG00000214389	RPS3AP26	151.37	228.61	1.51	0.0472652	RPS3A pseudogene 26	Other	other
ENSG00000126768	TIMM17B	50.09	64.21	1.28	0.0472843	translocase of inner mitochondrial membrane 17B	Cytoplasm	transporter
ENSG00000007520	TSR3	48.41	54.82	1.13	0.0474028	TSR3 ribosome maturation factor	Cytoplasm	enzyme
ENSG00000167552	TUBA1A	20.15	29.43	1.46	0.0474052	tubulin alpha 1a	Cytoplasm	other
ENSG00000138663	COPS4	58.18	68.34	1.17	0.047588	COP9 signalosome subunit 4	Cytoplasm	peptidase
ENSG00000164096	C4orf3	72.43	63.02	-1.15	0.0476104	chromosome 4 open reading frame 3	Other	other
ENSG00000226221	RPL26P19	983.96	1382.84	1.41	0.0476886	ribosomal protein L26 pseudogene 19	Other	other
ENSG00000107949	BCCIP	35.67	43.47	1.22	0.0477196	BRCA2 and CDKN1A interacting protein	Nucleus	other
ENSG00000085231	AK6	33.44	49.07	1.47	0.0481183	adenylate kinase 6	Nucleus	kinase
ENSG00000129250	KIF1C	219.35	171.17	-1.28	0.0481407	kinesin family member 1C	Cytoplasm	other
ENSG00000095794	CREM	17.98	24.38	1.36	0.0481424	cAMP responsive element modulator	Nucleus	transcription regulator
ENSG00000092094	OSGEP	18.56	24.9	1.34	0.0481435	O-sialoglycoprotein endopeptidase	Nucleus	peptidase
ENSG00000079739	PGM1	645.35	495.34	-1.3	0.0482412	phosphoglucomutase 1	Cytoplasm	enzyme
ENSG00000196230	TUBB	48.2	65.13	1.35	0.0483315	tubulin beta class I	Cytoplasm	other
ENSG00000159445	THEM4	17.45	24.46	1.4	0.0485447	thioesterase superfamily member 4	Plasma Membrane	enzyme
ENSG00000169021	UQCRFS1	128.56	158.77	1.23	0.0485601	ubiquinol-cytochrome c reductase, Rieske iron-sulfur polypeptide 1	Cytoplasm	enzyme
ENSG00000149269	PAK1	59.27	48.54	-1.22	0.0485694	p21 (RAC1) activated kinase 1	Cytoplasm	kinase
ENSG00000114544	SLC41A3	29.29	35.16	1.2	0.0488951	solute carrier family 41 member 3	Plasma Membrane	transporter
ENSG00000100442	FKBP3	226.48	263.9	1.17	0.0489503	FKBP prolyl isomerase 3	Nucleus	enzyme
ENSG00000175756	AURKAIP1	168.72	205.67	1.22	0.049084	aurora kinase A interacting protein 1	Nucleus	enzyme
ENSG00000129055	ANAPC13	45.01	53.34	1.19	0.0491333	anaphase promoting complex subunit 13	Nucleus	other
ENSG00000101901	ALG13	6.53	11.95	1.83	0.0493038	ALG13 UDP-N-acetylglucosaminyltransferase subunit	Cytoplasm	enzyme
ENSG00000224631	RP11-51O6.1	601.82	818.94	1.36	0.0493586	RPS27A pseudogene 16	Other	other
ENSG00000089335	ZNF302	25.37	34.31	1.35	0.0493896	zinc finger protein 302	Nucleus	transcription regulator
ENSG00000119421	NDUFA8	174.92	227.7	1.3	0.0493987	NADH:ubiquinone oxidoreductase subunit A8	Cytoplasm	enzyme
ENSG00000110852	CLEC2B	10.61	15.96	1.5	0.0494326	C-type lectin domain family 2 member B	Plasma Membrane	other
ENSG00000143799	PARP1	72.08	57.17	-1.26	0.049638	poly(ADP-ribose) polymerase 1	Nucleus	enzyme
ENSG00000101182	PSMA7	229.98	274.74	1.19	0.0497921	proteasome 20S subunit alpha 7	Cytoplasm	peptidase
ENSG00000118680	MYL12B	112.76	142.87	1.27	0.0498071	myosin light chain 12B	Cytoplasm	other
ENSG00000144815	NXPE3	34.4	27.85	-1.24	0.049903	neurexophilin and PC-esterase domain family member 3	Other	other
ENSG00000147872	PLIN2	98.01	116.59	1.19	0.0499358	perilipin 2	Plasma Membrane	other
ENSG00000131174	COX7B	563.4	949.15	1.68	0.0499706	cytochrome c oxidase subunit 7B	Cytoplasm	enzyme

## Sheet: Table S3-ONEvs.MICRO molecules
Gene	Common_name	ONE	MICRO	Fold_change	P-value	Entrez Gene Name	Location	Type(s)
ENSG00000235288	RP11-70C1.3	0	9.77	10	0.0445026		Other	other
ENSG00000105722	ERF	1.78	8	4.49	0.046794	ETS2 repressor factor	Nucleus	transcription regulator
ENSG00000077458	FAM76B	1.97	7.36	3.74	0.0172756	family with sequence similarity 76 member B	Nucleus	other
ENSG00000260565	CTD-2270P14.1	2.21	8.23	3.72	0.00452634	endogenous retrovirus group K13 member 1	Other	other
ENSG00000245680	ZNF585B	2.11	7.72	3.66	0.00775101	zinc finger protein 585B	Nucleus	other
ENSG00000163395	IGFN1	10.78	36.69	3.4	0.0253023	immunoglobulin like and fibronectin type III domain containing 1	Nucleus	other
ENSG00000108821	COL1A1	7.24	23.39	3.23	0.0096138	collagen type I alpha 1 chain	Extracellular Space	other
ENSG00000138744	NAAA	3.2	9.93	3.1	0.0480139	N-acylethanolamine acid amidase	Cytoplasm	enzyme
ENSG00000271034	RP11-963H1.1	2.78	8.27	2.97	0.000568753		Other	other
ENSG00000168542	COL3A1	15.12	43.92	2.9	0.00284091	collagen type III alpha 1 chain	Extracellular Space	other
ENSG00000123636	BAZ2B	5.74	16.39	2.86	0.00200103	bromodomain adjacent to zinc finger domain 2B	Extracellular Space	other
ENSG00000146802	TMEM168	5.72	15.57	2.72	0.00254553	transmembrane protein 168	Cytoplasm	other
ENSG00000180376	CCDC66	3.7	10.05	2.72	0.000306616	coiled-coil domain containing 66	Cytoplasm	other
ENSG00000150540	HNMT	3.06	8.14	2.66	0.0452523	histamine N-methyltransferase	Cytoplasm	enzyme
ENSG00000120159	CAAP1	3.4	8.73	2.57	0.0111189	caspase activity and apoptosis inhibitor 1	Other	other
ENSG00000163430	FSTL1	9.35	24.04	2.57	0.0101642	follistatin like 1	Extracellular Space	other
ENSG00000051825	MPHOSPH9	5.16	12.89	2.5	0.00846013	M-phase phosphoprotein 9	Cytoplasm	other
ENSG00000134313	KIDINS220	4.84	12.05	2.49	0.0197726	kinase D interacting substrate 220	Nucleus	transcription regulator
ENSG00000130396	MLLT4	5.25	13	2.48	0.00663182	afadin, adherens junction formation factor	Nucleus	other
ENSG00000115419	GLS	3.92	9.68	2.47	0.0025865	glutaminase	Cytoplasm	enzyme
ENSG00000248514	CTC-338M12.1	7.62	18.31	2.4	0.0364938		Other	other
ENSG00000198959	TGM2	4.36	10.38	2.38	0.0419774	transglutaminase 2	Cytoplasm	enzyme
ENSG00000039319	ZFYVE16	4.99	11.85	2.37	0.0120091	zinc finger FYVE-type containing 16	Nucleus	other
ENSG00000254893	AC113404.1	5.32	12.6	2.37	0.00193806	RAP1B like (pseudogene)	Other	other
ENSG00000058453	CROCC	4.62	10.9	2.36	0.0433703	ciliary rootlet coiled-coil, rootletin	Plasma Membrane	other
ENSG00000185485	SDHAP1	5.41	12.78	2.36	0.0366463	succinate dehydrogenase complex flavoprotein subunit A pseudogene 1	Other	other
ENSG00000001084	GCLC	5.81	13.66	2.35	0.00773209	glutamate-cysteine ligase catalytic subunit	Cytoplasm	enzyme
ENSG00000175265	GOLGA8A	6.8	15.99	2.35	0.0044114	golgin A8 family member A	Cytoplasm	other
ENSG00000232320	AC009299.5	4	9.29	2.32	0.0428164	MXRA7 pseudogene 1	Other	other
ENSG00000176142	TMEM39A	4.16	9.57	2.3	0.0195468	transmembrane protein 39A	Cytoplasm	other
ENSG00000182492	BGN	4.7	10.7	2.28	0.0423974	biglycan	Extracellular Space	other
ENSG00000153914	SREK1	10.87	24.55	2.26	0.00216286	splicing regulatory glutamic acid and lysine rich protein 1	Nucleus	other
ENSG00000091409	ITGA6	4.21	9.37	2.23	0.0144822	integrin subunit alpha 6	Plasma Membrane	transmembrane receptor
ENSG00000146083	RNF44	5.38	11.95	2.22	0.00161707	ring finger protein 44	Other	other
ENSG00000162601	MYSM1	5.62	12.43	2.21	0.0303961	Myb like, SWIRM and MPN domains 1	Nucleus	enzyme
ENSG00000143514	TP53BP2	6.13	13.36	2.18	0.0403691	tumor protein p53 binding protein 2	Nucleus	other
ENSG00000170903	MSANTD4	4.87	10.64	2.18	0.00869286	Myb/SANT DNA binding domain containing 4 with coiled-coils	Nucleus	other
ENSG00000053900	ANAPC4	4.57	9.89	2.16	0.00493664	anaphase promoting complex subunit 4	Nucleus	enzyme
ENSG00000006025	OSBPL7	8.4	17.99	2.14	0.0101902	oxysterol binding protein like 7	Cytoplasm	other
ENSG00000107643	MAPK8	7.01	15.02	2.14	0.0200275	mitogen-activated protein kinase 8	Cytoplasm	kinase
ENSG00000108654	DDX5	103.02	219.88	2.13	4.11537e-05	DEAD-box helicase 5	Nucleus	enzyme
ENSG00000167280	ENGASE	17.96	38.14	2.12	0.00119808	endo-beta-N-acetylglucosaminidase	Cytoplasm	enzyme
ENSG00000177225	PDDC1	6.97	14.75	2.12	0.0485371	glutamine amidotransferase like class 1 domain containing 1	Cytoplasm	other
ENSG00000164162	ANAPC10	8.86	18.73	2.11	0.0216317	anaphase promoting complex subunit 10	Nucleus	other
ENSG00000166147	FBN1	7.61	15.95	2.1	0.00215721	fibrillin 1	Extracellular Space	other
ENSG00000082258	CCNT2	4.82	10.09	2.09	0.0131409	cyclin T2	Nucleus	transcription regulator
ENSG00000114857	NKTR	7.69	16.08	2.09	0.000667602	natural killer cell triggering receptor	Plasma Membrane	enzyme
ENSG00000239388	ASB14	14.8	30.73	2.08	0.0476627	ankyrin repeat and SOCS box containing 14	Cytoplasm	other
ENSG00000116266	STXBP3	7.92	16.43	2.07	0.0407175	syntaxin binding protein 3	Plasma Membrane	transporter
ENSG00000135698	MPHOSPH6	7.36	15.16	2.06	0.00609484	M-phase phosphoprotein 6	Nucleus	other
ENSG00000149231	CCDC82	10.71	22.11	2.06	0.0297999	coiled-coil domain containing 82	Other	other
ENSG00000106344	RBM28	12.25	25.09	2.05	0.00344821	RNA binding motif protein 28	Nucleus	other
ENSG00000164168	TMEM184C	4.91	10.08	2.05	0.0259864	transmembrane protein 184C	Other	other
ENSG00000158555	GDPD5	5.64	11.42	2.02	0.0483833	glycerophosphodiester phosphodiesterase domain containing 5	Plasma Membrane	enzyme
ENSG00000251022	THAP9-AS1	7.35	14.83	2.02	0.0130264	THAP9 antisense RNA 1	Other	other
ENSG00000203880	PCMTD2	18.12	36.44	2.01	0.0212658	protein-L-isoaspartate (D-aspartate) O-methyltransferase domain containing 2	Cytoplasm	enzyme
ENSG00000114120	SLC25A36	16.11	32.16	2	0.0158328	solute carrier family 25 member 36	Cytoplasm	transporter
ENSG00000117318	ID3	5.67	11.34	2	0.0340777	inhibitor of DNA binding 3, HLH protein	Nucleus	transcription regulator
ENSG00000132680	KIAA0907	10.77	21.59	2	0.0290897	KH domain containing 4, pre-mRNA splicing factor	Nucleus	other
ENSG00000064651	SLC12A2	6.39	12.72	1.99	0.0109943	solute carrier family 12 member 2	Plasma Membrane	transporter
ENSG00000135473	PAN2	17.97	35.74	1.99	0.00614124	poly(A) specific ribonuclease subunit PAN2	Cytoplasm	peptidase
ENSG00000185946	RNPC3	8.68	17.31	1.99	0.00468303	RNA binding region (RNP1, RRM) containing 3	Nucleus	other
ENSG00000139292	LGR5	7.82	15.5	1.98	0.0356842	leucine rich repeat containing G protein-coupled receptor 5	Plasma Membrane	transmembrane receptor
ENSG00000242294	STAG3L5P	6.98	13.79	1.98	0.0119737	stromal antigen 3-like 5 pseudogene	Other	other
ENSG00000077782	FGFR1	7.74	15.23	1.97	0.0175949	fibroblast growth factor receptor 1	Plasma Membrane	kinase
ENSG00000182359	KBTBD3	6.29	12.39	1.97	0.00688447	kelch repeat and BTB domain containing 3	Extracellular Space	other
ENSG00000198561	CTNND1	5.84	11.52	1.97	0.00499804	catenin delta 1	Nucleus	other
ENSG00000278259	MYO19	9.74	19.1	1.96	0.0306454	myosin XIX	Cytoplasm	enzyme
ENSG00000113240	CLK4	22.41	43.65	1.95	0.0014026	CDC like kinase 4	Nucleus	kinase
ENSG00000182095	TNRC18	8.25	16.1	1.95	0.00253235	trinucleotide repeat containing 18	Nucleus	other
ENSG00000215252	GOLGA8B	10.57	20.62	1.95	0.00206909	golgin A8 family member A	Cytoplasm	other
ENSG00000234332	BCAS2P2	8.54	16.69	1.95	0.00392416	BCAS2 pseudogene 2	Other	other
ENSG00000100731	PCNX	5.92	11.38	1.92	0.00336036	pecanex 1	Plasma Membrane	other
ENSG00000107863	ARHGAP21	15.01	28.78	1.92	0.00263049	Rho GTPase activating protein 21	Cytoplasm	other
ENSG00000169031	COL4A3	9.16	17.48	1.91	0.0210615	collagen type IV alpha 3 chain	Extracellular Space	other
ENSG00000258461	RP11-164J13.1	16.68	31.62	1.9	0.00564511		Other	other
ENSG00000104738	MCM4	9.03	17.09	1.89	0.0200625	minichromosome maintenance complex component 4	Nucleus	enzyme
ENSG00000115091	ACTR3	11.34	21.3	1.88	0.00687435	actin related protein 3	Plasma Membrane	other
ENSG00000131626	PPFIA1	10.51	19.81	1.88	0.0137355	PTPRF interacting protein alpha 1	Plasma Membrane	phosphatase
ENSG00000010322	NISCH	10.37	19.36	1.87	0.000138636	nischarin	Plasma Membrane	other
ENSG00000048052	HDAC9	7.76	14.48	1.87	0.0198331	histone deacetylase 9	Nucleus	transcription regulator
ENSG00000073910	FRY	14.61	27.35	1.87	0.00813114	FRY microtubule binding protein	Extracellular Space	other
ENSG00000101901	ALG13	6.89	12.9	1.87	0.0439613	ALG13 UDP-N-acetylglucosaminyltransferase subunit	Cytoplasm	enzyme
ENSG00000277443	MARCKS	5.83	10.88	1.87	0.0217604	myristoylated alanine rich protein kinase C substrate	Plasma Membrane	other
ENSG00000050405	LIMA1	13.99	26.09	1.86	0.000222365	LIM domain and actin binding 1	Cytoplasm	other
ENSG00000138078	PREPL	12.62	23.43	1.86	0.0267059	prolyl endopeptidase like	Cytoplasm	peptidase
ENSG00000163714	U2SURP	11.01	20.49	1.86	0.00255882	U2 snRNP associated SURP domain containing	Nucleus	other
ENSG00000196295	AC005154.6	15.6	29.07	1.86	0.00535708	GARS1 divergent transcript	Other	other
ENSG00000228794	LINC01128	8.69	16.12	1.86	0.00274831	long intergenic non-protein coding RNA 1128	Other	other
ENSG00000100030	MAPK1	15.64	28.91	1.85	0.0356943	mitogen-activated protein kinase 1	Cytoplasm	kinase
ENSG00000132356	PRKAA1	9.75	18.07	1.85	0.0157123	protein kinase AMP-activated catalytic subunit alpha 1	Cytoplasm	kinase
ENSG00000196628	TCF4	8.3	15.37	1.85	0.0111695	transcription factor 4	Nucleus	transcription regulator
ENSG00000253352	TUG1	11.46	21.23	1.85	0.00285382	taurine up-regulated 1	Other	other
ENSG00000275131	CH17-472G23.4	12.67	23.45	1.85	0.00319265	PDE4DIP pseudogene 2	Other	other
ENSG00000110721	CHKA	8.53	15.66	1.84	0.000505273	choline kinase alpha	Cytoplasm	kinase
ENSG00000151150	ANK3	40.8	75.24	1.84	0.00764728	ankyrin 3	Plasma Membrane	other
ENSG00000178467	P4HTM	6.06	11.15	1.84	0.00564698	prolyl 4-hydroxylase, transmembrane	Cytoplasm	enzyme
ENSG00000116001	TIA1	15.01	27.4	1.83	0.0054123	TIA1 cytotoxic granule associated RNA binding protein	Nucleus	other
ENSG00000124222	STX16	9.65	17.66	1.83	0.00360063	syntaxin 16	Cytoplasm	transporter
ENSG00000051596	THOC3	6.96	12.64	1.82	0.0321489	THO complex 3	Nucleus	other
ENSG00000133226	SRRM1	30.39	55.28	1.82	0.00576004	serine and arginine repetitive matrix 1	Nucleus	other
ENSG00000165819	METTL3	11.73	21.38	1.82	0.0121913	methyltransferase like 3	Nucleus	enzyme
ENSG00000186814	ZSCAN30	7.63	13.9	1.82	0.00982266	zinc finger and SCAN domain containing 30	Other	other
ENSG00000262402	RP11-667K14.8	8.79	16.04	1.82	0.0221159	MCUR1 pseudogene 1	Other	other
ENSG00000100697	DICER1	6.39	11.58	1.81	0.0256756	dicer 1, ribonuclease III	Cytoplasm	enzyme
ENSG00000164692	COL1A2	29.25	52.85	1.81	0.008186	collagen type I alpha 2 chain	Extracellular Space	other
ENSG00000112715	VEGFA	48.93	88.29	1.8	0.0113033	vascular endothelial growth factor A	Extracellular Space	growth factor
ENSG00000117528	ABCD3	7.18	12.92	1.8	0.0109072	ATP binding cassette subfamily D member 3	Cytoplasm	transporter
ENSG00000139641	ESYT1	26.82	48.15	1.8	0.0294801	extended synaptotagmin 1	Cytoplasm	other
ENSG00000109046	WSB1	17.12	30.72	1.79	0.00114226	WD repeat and SOCS box containing 1	Cytoplasm	other
ENSG00000111581	NUP107	6.59	11.77	1.79	0.0200232	nucleoporin 107	Nucleus	other
ENSG00000126216	TUBGCP3	6.33	11.35	1.79	0.00369487	tubulin gamma complex associated protein 3	Cytoplasm	other
ENSG00000072310	SREBF1	16.93	30.09	1.78	0.0224727	sterol regulatory element binding transcription factor 1	Nucleus	transcription regulator
ENSG00000085788	DDHD2	7.55	13.47	1.78	0.0401289	DDHD domain containing 2	Cytoplasm	enzyme
ENSG00000139329	LUM	29.04	51.82	1.78	0.0279734	lumican	Extracellular Space	other
ENSG00000181222	POLR2A	9.07	16.18	1.78	0.000848841	RNA polymerase II subunit A	Nucleus	enzyme
ENSG00000182179	UBA7	8.36	14.9	1.78	0.00108947	ubiquitin like modifier activating enzyme 7	Cytoplasm	enzyme
ENSG00000148516	ZEB1	17.5	31.05	1.77	0.000490609	zinc finger E-box binding homeobox 1	Nucleus	transcription regulator
ENSG00000131051	RBM39	88.02	154.95	1.76	0.00355298	RNA binding motif protein 39	Nucleus	transcription regulator
ENSG00000144306	SCRN3	12.81	22.54	1.76	0.0336262	secernin 3	Other	other
ENSG00000160710	ADAR	6.98	12.3	1.76	0.0243515	adenosine deaminase RNA specific	Nucleus	enzyme
ENSG00000111271	ACAD10	6.75	11.82	1.75	0.0191694	acyl-CoA dehydrogenase family member 10	Cytoplasm	enzyme
ENSG00000122482	ZNF644	14.75	25.88	1.75	0.0101678	zinc finger protein 644	Nucleus	transcription regulator
ENSG00000132424	PNISR	57.12	100.02	1.75	0.000580603	PNN interacting serine and arginine rich protein	Nucleus	other
ENSG00000141338	ABCA8	8.55	14.93	1.75	0.0131847	ATP binding cassette subfamily A member 8	Plasma Membrane	transporter
ENSG00000029363	BCLAF1	35.9	62.36	1.74	0.00825038	BCL2 associated transcription factor 1	Nucleus	transcription regulator
ENSG00000078140	UBE2K	9.55	16.66	1.74	0.00943405	ubiquitin conjugating enzyme E2 K	Cytoplasm	transcription regulator
ENSG00000113140	SPARC	71.98	125.07	1.74	0.0260268	secreted protein acidic and cysteine rich	Extracellular Space	other
ENSG00000132485	ZRANB2	31.8	55.27	1.74	0.0166213	zinc finger RANBP2-type containing 2	Nucleus	other
ENSG00000138434	SSFA2	15.76	27.38	1.74	0.0314196	ITPR interacting domain containing 2	Plasma Membrane	other
ENSG00000167220	HDHD2	12.72	22.17	1.74	0.00958641	haloacid dehalogenase like hydrolase domain containing 2	Cytoplasm	other
ENSG00000116754	SRSF11	42.88	74.28	1.73	0.00645784	serine and arginine rich splicing factor 11	Nucleus	other
ENSG00000034677	RNF19A	13.71	23.52	1.72	0.00817326	ring finger protein 19A, RBR E3 ubiquitin protein ligase	Nucleus	enzyme
ENSG00000079819	EPB41L2	12.67	21.85	1.72	0.0248156	erythrocyte membrane protein band 4.1 like 2	Plasma Membrane	other
ENSG00000173209	AHSA2	10.1	17.33	1.72	0.000413806	activator of HSP90 ATPase homolog 2, pseudogene	Other	other
ENSG00000035115	SH3YL1	8.74	14.88	1.7	0.0236865	SH3 and SYLF domain containing 1	Plasma Membrane	other
ENSG00000136100	VPS36	11.28	19.21	1.7	0.0108132	vacuolar protein sorting 36 homolog	Cytoplasm	other
ENSG00000147162	OGT	29.58	50.25	1.7	0.000691697	O-linked N-acetylglucosamine (GlcNAc) transferase	Cytoplasm	enzyme
ENSG00000184863	RBM33	9.93	16.88	1.7	0.00707352	RNA binding motif protein 33	Other	other
ENSG00000069431	ABCC9	13.7	23.13	1.69	0.0188555	ATP binding cassette subfamily C member 9	Plasma Membrane	ion channel
ENSG00000166747	AP1G1	16.58	28	1.69	0.0046737	adaptor related protein complex 1 subunit gamma 1	Cytoplasm	other
ENSG00000171885	AQP4	37.39	63.26	1.69	0.0176153	aquaporin 4	Plasma Membrane	transporter
ENSG00000204291	COL15A1	11.24	19.03	1.69	0.00254803	collagen type XV alpha 1 chain	Extracellular Space	other
ENSG00000090905	TNRC6A	9.33	15.69	1.68	0.00753869	trinucleotide repeat containing adaptor 6A	Nucleus	other
ENSG00000100941	PNN	16.68	28.05	1.68	0.0497491	pinin, desmosome associated protein	Plasma Membrane	other
ENSG00000103356	EARS2	8.7	14.59	1.68	0.0241635	glutamyl-tRNA synthetase 2, mitochondrial	Cytoplasm	enzyme
ENSG00000124225	PMEPA1	14.79	24.81	1.68	0.00252115	prostate transmembrane protein, androgen induced 1	Plasma Membrane	other
ENSG00000130529	TRPM4	11.6	19.5	1.68	0.0247964	transient receptor potential cation channel subfamily M member 4	Plasma Membrane	ion channel
ENSG00000135837	CEP350	8.25	13.83	1.68	0.0467927	centrosomal protein 350	Cytoplasm	other
ENSG00000185728	YTHDF3	15.76	26.51	1.68	0.00169906	YTH N6-methyladenosine RNA binding protein 3	Cytoplasm	other
ENSG00000100650	SRSF5	158.12	264.1	1.67	0.0354215	serine and arginine rich splicing factor 5	Nucleus	other
ENSG00000112739	PRPF4B	10.58	17.63	1.67	0.0397196	pre-mRNA processing factor 4B	Nucleus	kinase
ENSG00000135407	AVIL	11.45	19.14	1.67	0.0193158	advillin	Plasma Membrane	other
ENSG00000162616	DNAJB4	36.19	60.58	1.67	0.0235835	DnaJ heat shock protein family (Hsp40) member B4	Nucleus	other
ENSG00000170248	PDCD6IP	14.07	23.47	1.67	0.00448656	programmed cell death 6 interacting protein	Cytoplasm	other
ENSG00000187079	TEAD1	24.31	40.55	1.67	0.0066369	TEA domain transcription factor 1	Nucleus	transcription regulator
ENSG00000218350	LYPLA1P3	10.17	17.03	1.67	0.042678	LYPLA1 pseudogene 3	Other	other
ENSG00000100201	DDX17	109.66	181.54	1.66	0.00361313	DEAD-box helicase 17	Nucleus	enzyme
ENSG00000123243	ITIH5	8.03	13.35	1.66	0.0334227	inter-alpha-trypsin inhibitor heavy chain 5	Plasma Membrane	other
ENSG00000131236	CAP1	8.7	14.41	1.66	0.00699707	cyclase associated actin cytoskeleton regulatory protein 1	Plasma Membrane	other
ENSG00000047346	FAM214A	28.48	47.02	1.65	0.0158248	family with sequence similarity 214 member A	Other	other
ENSG00000120805	ARL1	26.67	44.05	1.65	0.00390363	ADP ribosylation factor like GTPase 1	Cytoplasm	enzyme
ENSG00000140795	MYLK3	14.58	24.02	1.65	0.0286708	myosin light chain kinase 3	Cytoplasm	kinase
ENSG00000166348	USP54	34.31	56.49	1.65	0.00539919	ubiquitin specific peptidase 54	Other	peptidase
ENSG00000184903	IMMP2L	17	28.07	1.65	0.0156437	inner mitochondrial membrane peptidase subunit 2	Cytoplasm	peptidase
ENSG00000116016	EPAS1	11	18.07	1.64	0.0438048	endothelial PAS domain protein 1	Nucleus	transcription regulator
ENSG00000169592	INO80E	16.65	27.35	1.64	0.0146669	INO80 complex subunit E	Nucleus	other
ENSG00000186951	PPARA	8.28	13.6	1.64	0.000536211	peroxisome proliferator activated receptor alpha	Nucleus	ligand-dependent nuclear receptor
ENSG00000075790	BCAP29	17.34	28.21	1.63	0.047899	B cell receptor associated protein 29	Cytoplasm	transporter
ENSG00000137872	SEMA6D	9.75	15.86	1.63	0.0186059	semaphorin 6D	Plasma Membrane	other
ENSG00000151414	NEK7	13.96	22.79	1.63	0.00659185	NIMA related kinase 7	Nucleus	kinase
ENSG00000156642	NPTN	22.98	37.54	1.63	0.00776713	neuroplastin	Plasma Membrane	other
ENSG00000198796	ALPK2	14.15	23.12	1.63	0.00634259	alpha kinase 2	Nucleus	kinase
ENSG00000052841	TTC17	12.13	19.66	1.62	0.0241719	tetratricopeptide repeat domain 17	Cytoplasm	other
ENSG00000112531	QKI	61.78	100.07	1.62	0.0117708	QKI, KH domain containing RNA binding	Nucleus	other
ENSG00000117616	RSRP1	24.73	39.98	1.62	0.0166605	arginine and serine rich protein 1	Other	other
ENSG00000186566	GPATCH8	15.91	25.83	1.62	0.00483036	G-patch domain containing 8	Other	other
ENSG00000214548	MEG3	61.34	99.42	1.62	0.0131595	maternally expressed 3	Other	other
ENSG00000264384	RN7SL431P	83.85	135.95	1.62	0.0271356	RNA, 7SL, cytoplasmic 431, pseudogene	Other	other
ENSG00000001561	ENPP4	10.38	16.71	1.61	0.00869158	ectonucleotide pyrophosphatase/phosphodiesterase 4	Cytoplasm	enzyme
ENSG00000115947	ORC4	16.04	25.87	1.61	0.00973482	origin recognition complex subunit 4	Nucleus	other
ENSG00000116489	CAPZA1	8.69	13.99	1.61	0.0350051	capping actin protein of muscle Z-line subunit alpha 1	Cytoplasm	other
ENSG00000137693	YAP1	12.62	20.28	1.61	0.00761593	Yes1 associated transcriptional regulator	Nucleus	transcription regulator
ENSG00000145020	AMT	18.92	30.41	1.61	0.0163146	aminomethyltransferase	Cytoplasm	enzyme
ENSG00000163644	PPM1K	8.16	13.17	1.61	0.00130714	protein phosphatase, Mg2+/Mn2+ dependent 1K	Cytoplasm	phosphatase
ENSG00000168386	FILIP1L	122.72	197.67	1.61	0.0465247	filamin A interacting protein 1 like	Nucleus	other
ENSG00000179523	EIF3J-AS1	11.75	18.88	1.61	0.0129715	EIF3J divergent transcript	Other	other
ENSG00000228801	RP11-110G21.1	13.82	22.3	1.61	0.0139871	uncharacterized LOC102724330	Other	other
ENSG00000232024	LSM12P1	19.67	31.58	1.61	0.0385555	LSM12 pseudogene 1	Other	other
ENSG00000011451	WIZ	9.74	15.59	1.6	0.0407666	WIZ zinc finger	Nucleus	transcription regulator
ENSG00000113369	ARRDC3	17.37	27.85	1.6	0.00402389	arrestin domain containing 3	Plasma Membrane	other
ENSG00000124181	PLCG1	9.21	14.68	1.59	0.0172935	phospholipase C gamma 1	Cytoplasm	enzyme
ENSG00000134440	NARS	48.23	76.84	1.59	0.0022822	asparaginyl-tRNA synthetase 1	Cytoplasm	enzyme
ENSG00000134744	ZCCHC11	23.24	36.97	1.59	0.00477681	terminal uridylyl transferase 4	Nucleus	enzyme
ENSG00000144320	KIAA1715	11.78	18.71	1.59	0.0498464	lunapark, ER junction formation factor	Cytoplasm	other
ENSG00000162688	AGL	108.63	173.22	1.59	0.00512499	amylo-alpha-1, 6-glucosidase, 4-alpha-glucanotransferase	Cytoplasm	enzyme
ENSG00000102878	HSF4	50.77	80.41	1.58	0.0444103	heat shock transcription factor 4	Nucleus	transcription regulator
ENSG00000110066	SUV420H1	8.55	13.55	1.58	0.0237097	lysine methyltransferase 5B	Nucleus	enzyme
ENSG00000113638	TTC33	15	23.69	1.58	0.0397185	tetratricopeptide repeat domain 33	Other	other
ENSG00000120837	NFYB	12.68	20.07	1.58	0.046985	nuclear transcription factor Y subunit beta	Nucleus	transcription regulator
ENSG00000141698	NT5C3B	11.99	18.97	1.58	0.0498315	5'-nucleotidase, cytosolic IIIB	Cytoplasm	phosphatase
ENSG00000154310	TNIK	13.37	21.13	1.58	0.00355026	TRAF2 and NCK interacting kinase	Plasma Membrane	kinase
ENSG00000155329	ZCCHC10	10.06	15.9	1.58	0.0161312	zinc finger CCHC-type containing 10	Other	other
ENSG00000166987	MBD6	10.76	16.98	1.58	0.0277995	methyl-CpG binding domain protein 6	Nucleus	other
ENSG00000213463	SYNJ2BP	11.41	18.06	1.58	0.0179296	synaptojanin 2 binding protein	Cytoplasm	other
ENSG00000079308	TNS1	36.29	56.8	1.57	0.00556618	tensin 1	Plasma Membrane	other
ENSG00000109572	CLCN3	10.57	16.63	1.57	0.0234643	chloride voltage-gated channel 3	Plasma Membrane	ion channel
ENSG00000110367	DDX6	21.18	33.16	1.57	0.00950018	DEAD-box helicase 6	Nucleus	enzyme
ENSG00000120686	UFM1	9.7	15.23	1.57	0.00880904	ubiquitin fold modifier 1	Cytoplasm	other
ENSG00000127914	AKAP9	28.78	45.1	1.57	0.0283791	A-kinase anchoring protein 9	Cytoplasm	other
ENSG00000152601	MBNL1	76.14	119.36	1.57	0.00604665	muscleblind like splicing regulator 1	Nucleus	other
ENSG00000152689	RASGRP3	31.58	49.72	1.57	0.00335346	RAS guanyl releasing protein 3	Cytoplasm	other
ENSG00000168906	MAT2A	61.99	97.28	1.57	0.0157208	methionine adenosyltransferase 2A	Cytoplasm	enzyme
ENSG00000170917	NUDT6	9.94	15.6	1.57	0.0104229	nudix hydrolase 6	Extracellular Space	enzyme
ENSG00000188338	SLC38A3	32.65	51.1	1.57	0.0304717	solute carrier family 38 member 3	Plasma Membrane	transporter
ENSG00000231389	HLA-DPA1	14.4	22.6	1.57	0.0192158	major histocompatibility complex, class II, DP alpha 1	Plasma Membrane	transmembrane receptor
ENSG00000232742	RHOQP2	26.94	42.41	1.57	0.0195006	ras homolog family member Q pseudogene 2	Other	other
ENSG00000011028	MRC2	9.09	14.22	1.56	0.0047184	mannose receptor C type 2	Plasma Membrane	transmembrane receptor
ENSG00000114054	PCCB	25.18	39.19	1.56	0.0118281	propionyl-CoA carboxylase subunit beta	Cytoplasm	enzyme
ENSG00000144021	CIAO1	17.4	27.23	1.56	0.00458229	cytosolic iron-sulfur assembly component 1	Nucleus	transcription regulator
ENSG00000166340	TPP1	13.8	21.59	1.56	0.0420533	tripeptidyl peptidase 1	Cytoplasm	peptidase
ENSG00000168300	PCMTD1	51.48	80.5	1.56	0.0165458	protein-L-isoaspartate (D-aspartate) O-methyltransferase domain containing 1	Cytoplasm	enzyme
ENSG00000232882	PHKA1P1	20.66	32.13	1.56	0.048472	phosphorylase kinase regulatory subunit alpha 1 pseudogene	Other	other
ENSG00000255248	RP11-166D19.1	10.11	15.74	1.56	0.0289134	mir-100-let-7a-2-mir-125b-1 cluster host gene	Other	other
ENSG00000076685	NT5C2	46.29	71.96	1.55	0.0203539	5'-nucleotidase, cytosolic II	Cytoplasm	phosphatase
ENSG00000105835	NAMPT	43.24	66.97	1.55	0.0131208	nicotinamide phosphoribosyltransferase	Extracellular Space	cytokine
ENSG00000144909	OSBPL11	16.9	26.16	1.55	0.0386398	oxysterol binding protein like 11	Cytoplasm	other
ENSG00000153827	TRIP12	27.15	42.12	1.55	0.00105162	thyroid hormone receptor interactor 12	Cytoplasm	enzyme
ENSG00000159596	TMEM69	13.44	20.89	1.55	0.0148959	transmembrane protein 69	Other	other
ENSG00000163539	CLASP2	38.99	60.62	1.55	0.00151158	cytoplasmic linker associated protein 2	Cytoplasm	other
ENSG00000164879	CA3	2818.36	4374.66	1.55	0.000773799	carbonic anhydrase 3	Cytoplasm	enzyme
ENSG00000092068	SLC7A8	12.04	18.56	1.54	0.00143316	solute carrier family 7 member 8	Plasma Membrane	transporter
ENSG00000137171	KLC4	11.84	18.27	1.54	0.0245994	kinesin light chain 4	Other	other
ENSG00000153956	CACNA2D1	50.22	77.12	1.54	0.0252461	calcium voltage-gated channel auxiliary subunit alpha2delta 1	Plasma Membrane	ion channel
ENSG00000163520	FBLN2	16.64	25.66	1.54	0.0344017	fibulin 2	Extracellular Space	other
ENSG00000163904	SENP2	14.53	22.32	1.54	0.0184	SUMO specific peptidase 2	Nucleus	peptidase
ENSG00000074657	ZNF532	18.23	27.91	1.53	0.00382314	zinc finger protein 532	Nucleus	transcription regulator
ENSG00000087470	DNM1L	20.18	30.94	1.53	0.0185218	dynamin 1 like	Cytoplasm	enzyme
ENSG00000092531	SNAP23	14.02	21.41	1.53	0.00758604	synaptosome associated protein 23	Plasma Membrane	transporter
ENSG00000103479	RBL2	11.91	18.27	1.53	0.00773672	RB transcriptional corepressor like 2	Nucleus	other
ENSG00000110075	PPP6R3	19.39	29.76	1.53	0.0298089	protein phosphatase 6 regulatory subunit 3	Cytoplasm	other
ENSG00000111790	FGFR1OP2	10.66	16.26	1.53	0.00114786	FGFR1 oncogene partner 2	Cytoplasm	other
ENSG00000113649	TCERG1	16.1	24.67	1.53	0.00946353	transcription elongation regulator 1	Nucleus	transcription regulator
ENSG00000115221	ITGB6	71.87	109.81	1.53	0.0157368	integrin subunit beta 6	Plasma Membrane	other
ENSG00000142156	COL6A1	46.78	71.64	1.53	0.000347827	collagen type VI alpha 1 chain	Extracellular Space	other
ENSG00000059588	TARBP1	15.9	24.1	1.52	0.0225299	TAR (HIV-1) RNA binding protein 1	Nucleus	transcription regulator
ENSG00000101892	ATP1B4	23.98	36.34	1.52	0.0078326	ATPase Na+/K+ transporting family member beta 4	Plasma Membrane	transporter
ENSG00000119760	SUPT7L	13.4	20.4	1.52	0.0082933	SPT7 like, STAGA complex subunit gamma	Nucleus	transcription regulator
ENSG00000122515	ZMIZ2	9.69	14.76	1.52	0.0196358	zinc finger MIZ-type containing 2	Nucleus	transcription regulator
ENSG00000129933	MAU2	27.29	41.43	1.52	0.00742133	MAU2 sister chromatid cohesion factor	Nucleus	other
ENSG00000135164	DMTF1	12.96	19.71	1.52	0.0476961	cyclin D binding myb like transcription factor 1	Nucleus	transcription regulator
ENSG00000163359	COL6A3	11.96	18.2	1.52	0.00681599	collagen type VI alpha 3 chain	Extracellular Space	other
ENSG00000165782	TMEM55B	13.34	20.25	1.52	0.0431333	phosphatidylinositol-4,5-bisphosphate 4-phosphatase 1	Cytoplasm	phosphatase
ENSG00000172432	GTPBP2	12.2	18.51	1.52	0.00428279	GTP binding protein 2	Extracellular Space	enzyme
ENSG00000174032	SLC25A30	30.97	47.03	1.52	0.0160584	solute carrier family 25 member 30	Cytoplasm	other
ENSG00000188206	HNRNPU-AS1	15.16	23.05	1.52	0.000250155
ENSG00000127511	SIN3B	9.93	15.03	1.51	0.0215018	SIN3 transcription regulator family member B	Nucleus	transcription regulator
ENSG00000158863	FAM160B2	13.74	20.81	1.51	0.0311973	FHF complex subunit HOOK interacting protein 2B	Other	other
ENSG00000164830	OXR1	20.01	30.16	1.51	0.0357454	oxidation resistance 1	Cytoplasm	enzyme
ENSG00000165322	ARHGAP12	11.88	17.88	1.51	0.017436	Rho GTPase activating protein 12	Cytoplasm	other
ENSG00000198786	MT-ND5	4555.4	6882.43	1.51	0.0479616	NADH dehydrogenase subunit 5	Cytoplasm	enzyme
ENSG00000107854	TNKS2	17.32	25.95	1.5	0.00371806	tankyrase 2	Nucleus	enzyme
ENSG00000111667	USP5	19.94	29.89	1.5	0.00766499	ubiquitin specific peptidase 5	Cytoplasm	peptidase
ENSG00000112183	RBM24	264.35	397.36	1.5	0.00060666	RNA binding motif protein 24	Cytoplasm	other
ENSG00000123983	ACSL3	17.48	26.21	1.5	0.0276538	acyl-CoA synthetase long chain family member 3	Cytoplasm	enzyme
ENSG00000134294	SLC38A2	63.93	95.94	1.5	0.0399649	solute carrier family 38 member 2	Plasma Membrane	transporter
ENSG00000145390	USP53	17.89	26.78	1.5	0.0123198	ubiquitin specific peptidase 53	Extracellular Space	enzyme
ENSG00000162521	RBBP4	17.51	26.3	1.5	0.00430134	RB binding protein 4, chromatin remodeling factor	Nucleus	enzyme
ENSG00000169045	HNRNPH1	126.52	189.18	1.5	0.0165336	heterogeneous nuclear ribonucleoprotein H1	Nucleus	other
ENSG00000176261	ZBTB8OS	11.78	17.63	1.5	0.0185667	zinc finger and BTB domain containing 8 opposite strand	Cytoplasm	other
ENSG00000123095	BHLHE41	70.1	104.68	1.49	0.0349272	basic helix-loop-helix family member e41	Nucleus	transcription regulator
ENSG00000126016	AMOT	17.33	25.74	1.49	0.0351412	angiomotin	Plasma Membrane	other
ENSG00000152620	NADK2	11.26	16.82	1.49	0.0104893	NAD kinase 2, mitochondrial	Cytoplasm	kinase
ENSG00000163743	RCHY1	13.54	20.22	1.49	0.0394384	ring finger and CHY zinc finger domain containing 1	Nucleus	enzyme
ENSG00000168066	SF1	83.51	124.06	1.49	0.00880645	splicing factor 1	Nucleus	transcription regulator
ENSG00000168283	BMI1	13.72	20.41	1.49	0.0370252	BMI1 proto-oncogene, polycomb ring finger	Nucleus	transcription regulator
ENSG00000230943	RP11-367G18.1	25.33	37.75	1.49	0.00430345	long intergenic non-protein coding RNA 2541	Other	other
ENSG00000261549	RP11-320A16.1	93.66	139.88	1.49	0.00285787		Other	other
ENSG00000068615	REEP1	11.83	17.51	1.48	0.00497117	receptor accessory protein 1	Cytoplasm	other
ENSG00000104267	CA2	26.77	39.64	1.48	0.0322815	carbonic anhydrase 2	Cytoplasm	enzyme
ENSG00000113282	CLINT1	23.34	34.63	1.48	0.0256579	clathrin interactor 1	Cytoplasm	other
ENSG00000115365	LANCL1	11.85	17.48	1.48	0.0033202	LanC like 1	Plasma Membrane	enzyme
ENSG00000117054	ACADM	210.51	310.86	1.48	0.00814314	acyl-CoA dehydrogenase medium chain	Cytoplasm	enzyme
ENSG00000119688	ABCD4	14.34	21.21	1.48	0.00786982	ATP binding cassette subfamily D member 4	Cytoplasm	transporter
ENSG00000120451	SNX19	11.05	16.37	1.48	0.000679253	sorting nexin 19	Cytoplasm	transporter
ENSG00000123096	SSPN	44.88	66.31	1.48	0.00260624	sarcospan	Plasma Membrane	other
ENSG00000144061	NPHP1	23.81	35.21	1.48	0.0231633	nephrocystin 1	Nucleus	other
ENSG00000147649	MTDH	18.76	27.84	1.48	0.0180951	metadherin	Cytoplasm	transcription regulator
ENSG00000164209	SLC25A46	20.72	30.57	1.48	0.0120904	solute carrier family 25 member 46	Cytoplasm	other
ENSG00000196850	PPTC7	31.35	46.51	1.48	0.00773348	protein phosphatase targeting COQ7	Cytoplasm	phosphatase
ENSG00000235162	C12orf75	17.8	26.39	1.48	0.0222096	chromosome 12 open reading frame 75	Other	other
ENSG00000005206	SPPL2B	13.42	19.7	1.47	0.00885033	signal peptide peptidase like 2B	Plasma Membrane	peptidase
ENSG00000075151	EIF4G3	11.53	16.95	1.47	0.0297532	eukaryotic translation initiation factor 4 gamma 3	Cytoplasm	translation regulator
ENSG00000100934	SEC23A	17.41	25.52	1.47	0.0101078	SEC23 homolog A, COPII coat complex component	Cytoplasm	transporter
ENSG00000108773	KAT2A	27.92	40.95	1.47	0.0199181	lysine acetyltransferase 2A	Cytoplasm	enzyme
ENSG00000108946	PRKAR1A	47.72	70.15	1.47	0.0155505	protein kinase cAMP-dependent type I regulatory subunit alpha	Cytoplasm	kinase
ENSG00000109920	FNBP4	38.8	56.93	1.47	0.0183749	formin binding protein 4	Nucleus	other
ENSG00000121486	TRMT1L	13.93	20.54	1.47	0.00156324	tRNA methyltransferase 1 like	Other	enzyme
ENSG00000124406	ATP8A1	18.42	27.12	1.47	0.0164371	ATPase phospholipid transporting 8A1	Cytoplasm	transporter
ENSG00000149532	CPSF7	25.62	37.56	1.47	0.00824677	cleavage and polyadenylation specific factor 7	Nucleus	other
ENSG00000156931	VPS8	14.67	21.57	1.47	0.0200508	VPS8 subunit of CORVET complex	Cytoplasm	other
ENSG00000162613	FUBP1	23.84	34.94	1.47	0.0269139	far upstream element binding protein 1	Nucleus	transcription regulator
ENSG00000164548	TRA2A	31.48	46.23	1.47	0.0374138	transformer 2 alpha homolog	Nucleus	other
ENSG00000164951	PDP1	40.61	59.74	1.47	0.0198206	pyruvate dehydrogenase phosphatase catalytic subunit 1	Cytoplasm	phosphatase
ENSG00000166266	CUL5	23.61	34.61	1.47	0.0252171	cullin 5	Nucleus	ion channel
ENSG00000167244	IGF2	24.27	35.68	1.47	0.00592915	insulin like growth factor 2	Extracellular Space	growth factor
ENSG00000173575	CHD2	24.98	36.76	1.47	0.0229832	chromodomain helicase DNA binding protein 2	Nucleus	enzyme
ENSG00000214019	RP6-218J18.2	12.5	18.36	1.47	0.0247434	RBM39 pseudogene 1	Other	other
ENSG00000008513	ST3GAL1	15.6	22.84	1.46	0.0118907	ST3 beta-galactoside alpha-2,3-sialyltransferase 1	Cytoplasm	enzyme
ENSG00000048828	FAM120A	18.69	27.23	1.46	0.00391786	family with sequence similarity 120A	Cytoplasm	other
ENSG00000119707	RBM25	16.49	24.08	1.46	0.00607535	RNA binding motif protein 25	Nucleus	other
ENSG00000120549	KIAA1217	13.96	20.37	1.46	0.0398734	KIAA1217	Cytoplasm	other
ENSG00000128159	TUBGCP6	10.95	16.02	1.46	0.0197489	tubulin gamma complex associated protein 6	Cytoplasm	other
ENSG00000137070	IL11RA	12.97	18.89	1.46	0.00241446	interleukin 11 receptor subunit alpha	Plasma Membrane	transmembrane receptor
ENSG00000162402	USP24	24.86	36.28	1.46	0.0425421	ubiquitin specific peptidase 24	Nucleus	peptidase
ENSG00000164347	GFM2	15.61	22.83	1.46	0.000878888	GTP dependent ribosome recycling factor mitochondrial 2	Cytoplasm	translation regulator
ENSG00000177189	RPS6KA3	22.21	32.34	1.46	0.0288151	ribosomal protein S6 kinase A3	Cytoplasm	kinase
ENSG00000182149	IST1	55.19	80.5	1.46	0.000165806	IST1 factor associated with ESCRT-III	Cytoplasm	other
ENSG00000188322	SBK1	16.51	24.15	1.46	0.00432423	SH3 domain binding kinase 1	Other	kinase
ENSG00000198408	MGEA5	26.24	38.37	1.46	0.0120141	O-GlcNAcase	Cytoplasm	enzyme
ENSG00000248923	MTND5P11	88.41	129.25	1.46	0.0266754	MT-ND5 pseudogene 11	Other	other
ENSG00000089159	PXN	50.64	73.66	1.45	0.0124985	paxillin	Cytoplasm	other
ENSG00000104388	RAB2A	64.41	93.58	1.45	0.0185794	RAB2A, member RAS oncogene family	Cytoplasm	enzyme
ENSG00000109819	PPARGC1A	16.86	24.42	1.45	0.0317879	PPARG coactivator 1 alpha	Nucleus	transcription regulator
ENSG00000112562	SMOC2	23.06	33.46	1.45	0.0134987	SPARC related modular calcium binding 2	Extracellular Space	other
ENSG00000120798	NR2C1	33.9	49.01	1.45	0.0418734	nuclear receptor subfamily 2 group C member 1	Nucleus	transcription regulator
ENSG00000171714	ANO5	24.18	35.05	1.45	0.0168503	anoctamin 5	Plasma Membrane	ion channel
ENSG00000213856	VDAC1P2	18.68	27.08	1.45	0.0368984	voltage dependent anion channel 1 pseudogene 2	Other	other
ENSG00000215301	DDX3X	47.11	68.08	1.45	0.0262695	DEAD-box helicase 3 X-linked	Cytoplasm	enzyme
ENSG00000232454	RP11-3J10.7	37.06	53.89	1.45	0.0277949		Other	other
ENSG00000003056	M6PR	22.02	31.79	1.44	0.0273113	mannose-6-phosphate receptor, cation dependent	Cytoplasm	transporter
ENSG00000009335	UBE3C	22.13	31.86	1.44	0.00346136	ubiquitin protein ligase E3C	Nucleus	enzyme
ENSG00000069869	NEDD4	22.13	31.9	1.44	0.0192553	NEDD4 E3 ubiquitin protein ligase	Cytoplasm	enzyme
ENSG00000114796	KLHL24	25.02	36.09	1.44	0.0416822	kelch like family member 24	Plasma Membrane	other
ENSG00000127483	HP1BP3	38.72	55.93	1.44	0.000933532	heterochromatin protein 1 binding protein 3	Nucleus	other
ENSG00000162368	CMPK1	19.59	28.25	1.44	0.0364903	cytidine/uridine monophosphate kinase 1	Nucleus	kinase
ENSG00000171867	PRNP	17.72	25.43	1.44	0.0437219	prion protein	Plasma Membrane	other
ENSG00000007202	KIAA0100	17.19	24.54	1.43	0.0146905	KIAA0100	Extracellular Space	other
ENSG00000115514	TXNDC9	12.56	17.96	1.43	0.0295134	thioredoxin domain containing 9	Cytoplasm	other
ENSG00000120992	LYPLA1	16.28	23.21	1.43	0.0078227	lysophospholipase 1	Cytoplasm	enzyme
ENSG00000124275	MTRR	15.73	22.55	1.43	0.0039776	5-methyltetrahydrofolate-homocysteine methyltransferase reductase	Cytoplasm	enzyme
ENSG00000180581	SRP9P1	108.62	155.29	1.43	0.0136701	signal recognition particle 9 pseudogene 1	Cytoplasm	other
ENSG00000188037	CLCN1	19.54	27.94	1.43	0.0166145	chloride voltage-gated channel 1	Plasma Membrane	ion channel
ENSG00000213639	PPP1CB	120.36	171.77	1.43	0.0453101	protein phosphatase 1 catalytic subunit beta	Cytoplasm	phosphatase
ENSG00000102763	VWA8	14.17	20.13	1.42	0.028454	von Willebrand factor A domain containing 8	Cytoplasm	enzyme
ENSG00000110330	BIRC2	23.99	33.98	1.42	0.0154911	baculoviral IAP repeat containing 2	Cytoplasm	enzyme
ENSG00000115306	SPTBN1	25.21	35.77	1.42	0.00373237	spectrin beta, non-erythrocytic 1	Plasma Membrane	other
ENSG00000141425	RPRD1A	16.78	23.82	1.42	0.00653889	regulation of nuclear pre-mRNA domain containing 1A	Extracellular Space	other
ENSG00000177565	TBL1XR1	12.78	18.14	1.42	0.0214874	TBL1X receptor 1	Nucleus	transcription regulator
ENSG00000179195	ZNF664	15.69	22.24	1.42	0.0209088	zinc finger protein 664	Nucleus	transcription regulator
ENSG00000184432	COPB2	12.21	17.35	1.42	0.0480942	COPI coat complex subunit beta 2	Cytoplasm	transporter
ENSG00000188529	SRSF10	23.52	33.51	1.42	0.0215399	serine and arginine rich splicing factor 10	Nucleus	other
ENSG00000256591	RP11-286N22.8	23.67	33.63	1.42	0.0460525		Other	other
ENSG00000269378	ITGB1P1	57.94	82.31	1.42	0.0358967	integrin subunit beta 1 pseudogene 1	Other	other
ENSG00000058673	ZC3H11A	27.19	38.35	1.41	0.0209345	zinc finger CCCH-type containing 11A	Nucleus	other
ENSG00000112146	FBXO9	24.46	34.56	1.41	0.0122425	F-box protein 9	Cytoplasm	enzyme
ENSG00000115042	FAHD2A	17.08	24.11	1.41	0.0109381	fumarylacetoacetate hydrolase domain containing 2A	Other	enzyme
ENSG00000117625	RCOR3	42.81	60.37	1.41	0.00545064	REST corepressor 3	Nucleus	transcription regulator
ENSG00000136631	VPS45	15.03	21.22	1.41	0.00192138	vacuolar protein sorting 45 homolog	Cytoplasm	transporter
ENSG00000138413	IDH1	14.54	20.52	1.41	0.0157668	isocitrate dehydrogenase (NADP(+)) 1	Cytoplasm	enzyme
ENSG00000142173	COL6A2	46.99	66.2	1.41	0.0307185	collagen type VI alpha 2 chain	Extracellular Space	other
ENSG00000154415	PPP1R3A	209.75	296.05	1.41	0.0215226	protein phosphatase 1 regulatory subunit 3A	Cytoplasm	phosphatase
ENSG00000170624	SGCD	30.66	43.1	1.41	0.0282595	sarcoglycan delta	Cytoplasm	other
ENSG00000184838	PRR16	13.54	19.04	1.41	0.00893571	proline rich 16	Other	other
ENSG00000188549	C15orf52	40.72	57.41	1.41	0.0376861	coiled-coil domain containing 9B	Other	other
ENSG00000198898	CAPZA2	94.13	132.44	1.41	0.0296948	capping actin protein of muscle Z-line subunit alpha 2	Cytoplasm	other
ENSG00000007168	PAFAH1B1	31.41	43.83	1.4	0.0196449	platelet activating factor acetylhydrolase 1b regulatory subunit 1	Cytoplasm	enzyme
ENSG00000073711	PPP2R3A	71.38	99.69	1.4	0.0192531	protein phosphatase 2 regulatory subunit B''alpha	Nucleus	phosphatase
ENSG00000075568	TMEM131	16.92	23.65	1.4	0.0367359	transmembrane protein 131	Extracellular Space	other
ENSG00000137871	ZNF280D	16	22.46	1.4	0.0427493	zinc finger protein 280D	Other	other
ENSG00000139531	SUOX	22.65	31.76	1.4	0.00948975	sulfite oxidase	Cytoplasm	enzyme
ENSG00000146085	MUT	12.65	17.75	1.4	0.0112167	methylmalonyl-CoA mutase	Cytoplasm	enzyme
ENSG00000159658	EFCAB14	12.51	17.57	1.4	0.0145441	EF-hand calcium binding domain 14	Other	other
ENSG00000161999	JMJD8	13.47	18.8	1.4	0.0379729	jumonji domain containing 8	Cytoplasm	other
ENSG00000165269	AQP7	26.1	36.51	1.4	0.00128807	aquaporin 7	Plasma Membrane	transporter
ENSG00000166411	IDH3A	43.61	61.09	1.4	0.0303193	isocitrate dehydrogenase (NAD(+)) 3 catalytic subunit alpha	Cytoplasm	enzyme
ENSG00000168036	CTNNB1	27.59	38.52	1.4	0.0126854	catenin beta 1	Nucleus	transcription regulator
ENSG00000169062	UPF3A	22.64	31.67	1.4	0.00797369	UPF3A regulator of nonsense mediated mRNA decay	Nucleus	transporter
ENSG00000174720	LARP7	27.3	38.22	1.4	0.000477537	La ribonucleoprotein 7, transcriptional regulator	Nucleus	other
ENSG00000198722	UNC13B	15.79	22.15	1.4	0.0467728	unc-13 homolog B	Cytoplasm	other
ENSG00000131943	C19orf12	23.73	32.99	1.39	0.00609761	chromosome 19 open reading frame 12	Cytoplasm	other
ENSG00000138600	SPPL2A	22.23	30.92	1.39	0.0215442	signal peptide peptidase like 2A	Plasma Membrane	peptidase
ENSG00000145362	ANK2	48.69	67.6	1.39	0.00366036	ankyrin 2	Plasma Membrane	other
ENSG00000150768	DLAT	34.81	48.24	1.39	0.00699635	dihydrolipoamide S-acetyltransferase	Cytoplasm	enzyme
ENSG00000160294	MCM3AP	18.3	25.46	1.39	0.0126068	minichromosome maintenance complex component 3 associated protein	Nucleus	enzyme
ENSG00000172466	ZNF24	14.64	20.41	1.39	0.0189138	zinc finger protein 24	Nucleus	transcription regulator
ENSG00000175203	DCTN2	47.31	65.58	1.39	0.0262787	dynactin subunit 2	Cytoplasm	other
ENSG00000185271	KLHL33	25.64	35.65	1.39	0.00187491	kelch like family member 33	Other	other
ENSG00000198843	SELT	21.18	29.36	1.39	0.00953599	selenoprotein T	Cytoplasm	enzyme
ENSG00000221914	PPP2R2A	21.14	29.32	1.39	0.0404638	protein phosphatase 2 regulatory subunit Balpha	Cytoplasm	phosphatase
ENSG00000103353	UBFD1	31.96	44.02	1.38	0.0421337	ubiquitin family domain containing 1	Other	other
ENSG00000104517	UBR5	21.3	29.3	1.38	0.0491889	ubiquitin protein ligase E3 component n-recognin 5	Nucleus	enzyme
ENSG00000124193	SRSF6	17.79	24.52	1.38	0.00539344	serine and arginine rich splicing factor 6	Nucleus	other
ENSG00000151320	AKAP6	21.22	29.35	1.38	0.00184253	A-kinase anchoring protein 6	Nucleus	other
ENSG00000157500	APPL1	22.35	30.76	1.38	0.00301818	adaptor protein, phosphotyrosine interacting with PH domain and leucine zipper 1	Cytoplasm	other
ENSG00000167635	ZNF146	18.66	25.77	1.38	0.0025198	zinc finger protein 146	Nucleus	transcription regulator
ENSG00000168397	ATG4B	14.58	20.15	1.38	0.0168412	autophagy related 4B cysteine peptidase	Cytoplasm	peptidase
ENSG00000221978	CCNL2	42.17	58.01	1.38	0.023735	cyclin L2	Nucleus	other
ENSG00000091140	DLD	118.83	163.26	1.37	0.0264592	dihydrolipoamide dehydrogenase	Cytoplasm	enzyme
ENSG00000109270	LAMTOR3	20.2	27.75	1.37	0.0276445	late endosomal/lysosomal adaptor, MAPK and MTOR activator 3	Cytoplasm	other
ENSG00000116560	SFPQ	58.08	79.57	1.37	0.0435076	splicing factor proline and glutamine rich	Nucleus	other
ENSG00000131981	LGALS3	24.52	33.57	1.37	0.0128071	galectin 3	Extracellular Space	other
ENSG00000137221	TJAP1	13.8	18.94	1.37	0.00624067	tight junction associated protein 1	Plasma Membrane	other
ENSG00000138071	ACTR2	16.81	22.96	1.37	0.00152751	actin related protein 2	Plasma Membrane	other
ENSG00000144224	UBXN4	24.72	33.89	1.37	0.0202266	UBX domain protein 4	Extracellular Space	other
ENSG00000154832	CXXC1	18.61	25.41	1.37	0.025006	CXXC finger protein 1	Nucleus	transcription regulator
ENSG00000164654	MIOS	14.07	19.33	1.37	0.0498197	meiosis regulator for oocyte development	Cytoplasm	other
ENSG00000170270	C14orf142	14.04	19.29	1.37	0.0466368	GON7 subunit of KEOPS complex	Nucleus	other
ENSG00000171033	PKIA	477.01	651.37	1.37	0.0250082	cAMP-dependent protein kinase inhibitor alpha	Cytoplasm	other
ENSG00000196547	MAN2A2	37.02	50.61	1.37	0.0336242	mannosidase alpha class 2A member 2	Cytoplasm	enzyme
ENSG00000203667	COX20	21	28.83	1.37	0.0047186	cytochrome c oxidase assembly factor COX20	Cytoplasm	other
ENSG00000225733	FGD5-AS1	33.75	46.29	1.37	0.0354664	FGD5 antisense RNA 1	Other	other
ENSG00000238193	RP11-555H23.1	21.03	28.81	1.37	0.0396901	HADHB pseudogene 1	Other	other
ENSG00000260916	CCPG1	21.8	29.92	1.37	0.00101334	cell cycle progression 1	Other	other
ENSG00000064042	LIMCH1	64.39	87.28	1.36	0.0293663	LIM and calponin homology domains 1	Cytoplasm	other
ENSG00000070610	GBA2	33.93	46.01	1.36	0.00641632	glucosylceramidase beta 2	Cytoplasm	enzyme
ENSG00000104852	SNRNP70	114.67	156.43	1.36	0.00997144	small nuclear ribonucleoprotein U1 subunit 70	Nucleus	other
ENSG00000107929	LARP4B	26.29	35.66	1.36	0.00404594	La ribonucleoprotein 4B	Cytoplasm	other
ENSG00000132541	HRSP12	26	35.45	1.36	0.0072204	reactive intermediate imine deaminase A homolog	Cytoplasm	enzyme
ENSG00000136848	DAB2IP	15.29	20.85	1.36	0.0134307	DAB2 interacting protein	Plasma Membrane	other
ENSG00000206560	ANKRD28	15.84	21.49	1.36	0.0305553	ankyrin repeat domain 28	Cytoplasm	other
ENSG00000214552	COPS8P2	38.15	51.82	1.36	0.0390515	COP9 signalosome subunit 8 pseudogene 2	Other	other
ENSG00000250722	SEPP1	141.87	192.72	1.36	0.0217246	selenoprotein P	Extracellular Space	other
ENSG00000081791	KIAA0141	24.5	33.15	1.35	0.0250503	DAP3 binding cell death enhancer 1	Cytoplasm	other
ENSG00000119862	LGALSL	23.14	31.32	1.35	0.0150977	galectin like	Other	other
ENSG00000135720	DYNC1LI2	17.34	23.37	1.35	0.00207716	dynein cytoplasmic 1 light intermediate chain 2	Cytoplasm	other
ENSG00000138138	ATAD1	22.91	30.93	1.35	0.0469272	ATPase family AAA domain containing 1	Plasma Membrane	enzyme
ENSG00000142798	HSPG2	28.16	38.03	1.35	0.00643843	heparan sulfate proteoglycan 2	Extracellular Space	enzyme
ENSG00000144357	UBR3	48.53	65.71	1.35	0.00364759	ubiquitin protein ligase E3 component n-recognin 3	Other	enzyme
ENSG00000159445	THEM4	20.48	27.71	1.35	0.00446785	thioesterase superfamily member 4	Plasma Membrane	enzyme
ENSG00000182568	SATB1	34.81	47.04	1.35	0.00763771	SATB homeobox 1	Nucleus	transcription regulator
ENSG00000198431	TXNRD1	19.97	27	1.35	0.00174169	thioredoxin reductase 1	Cytoplasm	enzyme
ENSG00000035664	DAPK2	28.33	38.03	1.34	0.0457098	death associated protein kinase 2	Cytoplasm	kinase
ENSG00000076555	ACACB	18.46	24.76	1.34	0.038708	acetyl-CoA carboxylase beta	Cytoplasm	enzyme
ENSG00000105221	AKT2	100.75	134.87	1.34	0.0134019	AKT serine/threonine kinase 2	Cytoplasm	kinase
ENSG00000113916	BCL6	144.66	194.31	1.34	0.0126337	BCL6 transcription repressor	Nucleus	transcription regulator
ENSG00000114770	ABCC5	26.37	35.44	1.34	0.00240693	ATP binding cassette subfamily C member 5	Plasma Membrane	transporter
ENSG00000121310	ECHDC2	140.17	187.76	1.34	0.0232162	enoyl-CoA hydratase domain containing 2	Other	other
ENSG00000122218	COPA	18.05	24.16	1.34	0.00237849	COPI coat complex subunit alpha	Cytoplasm	transporter
ENSG00000135469	COQ10A	166.73	223.22	1.34	0.0290312	coenzyme Q10A	Cytoplasm	other
ENSG00000154265	ABCA5	21.6	29.01	1.34	0.0473379	ATP binding cassette subfamily A member 5	Plasma Membrane	transporter
ENSG00000198231	DDX42	25.35	34	1.34	0.0162819	DEAD-box helicase 42	Cytoplasm	enzyme
ENSG00000081189	MEF2C	179.81	239.04	1.33	0.0375678	myocyte enhancer factor 2C	Nucleus	transcription regulator
ENSG00000085733	CTTN	18.52	24.62	1.33	0.0396202	cortactin	Plasma Membrane	other
ENSG00000110422	HIPK3	25.58	34.01	1.33	0.045862	homeodomain interacting protein kinase 3	Nucleus	kinase
ENSG00000130695	CEP85	56.29	75	1.33	0.0164661	centrosomal protein 85	Nucleus	other
ENSG00000163527	STT3B	34.44	45.97	1.33	0.0489605	STT3 oligosaccharyltransferase complex catalytic subunit B	Cytoplasm	enzyme
ENSG00000170348	TMED10	57.03	75.83	1.33	7.81353e-05	transmembrane p24 trafficking protein 10	Cytoplasm	transporter
ENSG00000184640	2021-09-09	22.25	29.68	1.33	0.0384314	septin 9	Cytoplasm	enzyme
ENSG00000184787	UBE2G2	48.68	64.94	1.33	0.00520406	ubiquitin conjugating enzyme E2 G2	Cytoplasm	enzyme
ENSG00000225022	UBE2D3P1	52.54	69.69	1.33	0.0347617	ubiquitin conjugating enzyme E2 D3 pseudogene 1	Other	other
ENSG00000229644	NAMPTP1	20.19	26.9	1.33	0.0230662	nicotinamide phosphoribosyltransferase pseudogene 1	Other	other
ENSG00000253738	OTUD6B-AS1	26.59	35.43	1.33	0.0170414	OTUD6B antisense RNA 1 (head to head)	Other	other
ENSG00000255302	EID1	100.83	134.15	1.33	0.00295719	EP300 interacting inhibitor of differentiation 1	Nucleus	transcription regulator
ENSG00000104365	IKBKB	20.18	26.7	1.32	0.00444463	inhibitor of nuclear factor kappa B kinase subunit beta	Cytoplasm	kinase
ENSG00000109670	FBXW7	26.81	35.49	1.32	0.0207417	F-box and WD repeat domain containing 7	Nucleus	enzyme
ENSG00000112996	MRPS30	30.01	39.74	1.32	0.0478062	mitochondrial ribosomal protein S30	Cytoplasm	enzyme
ENSG00000140945	CDH13	38.49	50.96	1.32	0.0388748	cadherin 13	Plasma Membrane	other
ENSG00000164828	SUN1	58.02	76.84	1.32	0.0431782	Sad1 and UNC84 domain containing 1	Nucleus	other
ENSG00000170417	TMEM182	73.8	97.69	1.32	0.0479173	transmembrane protein 182	Other	other
ENSG00000186628	FSD2	60.87	80.14	1.32	0.0119099	fibronectin type III and SPRY domain containing 2	Other	other
ENSG00000273654	CTB-52I2.4	31.92	42.1	1.32	0.0189932		Other	other
ENSG00000074054	CLASP1	21	27.5	1.31	0.00770686	cytoplasmic linker associated protein 1	Cytoplasm	other
ENSG00000095787	WAC	19.96	26.09	1.31	0.00738937	WW domain containing adaptor with coiled-coil	Nucleus	other
ENSG00000104133	SPG11	18.17	23.78	1.31	0.0269426	SPG11 vesicle trafficking associated, spatacsin	Cytoplasm	other
ENSG00000134884	ARGLU1	45.02	59.14	1.31	0.00957191	arginine and glutamate rich 1	Other	other
ENSG00000134900	TPP2	19.7	25.75	1.31	0.0124863	tripeptidyl peptidase 2	Cytoplasm	peptidase
ENSG00000137492	PRKRIR	17.84	23.32	1.31	0.00359276	THAP domain containing 12	Nucleus	other
ENSG00000140299	BNIP2	22.23	29.12	1.31	0.0115934	BCL2 interacting protein 2	Cytoplasm	other
ENSG00000142082	SIRT3	20.52	26.86	1.31	0.0100117	sirtuin 3	Cytoplasm	enzyme
ENSG00000165458	INPPL1	46.49	60.84	1.31	0.0470191	inositol polyphosphate phosphatase like 1	Cytoplasm	phosphatase
ENSG00000172403	SYNPO2	219.35	288.28	1.31	0.000525657	synaptopodin 2	Cytoplasm	other
ENSG00000181227	RP4-682C21.2	35.88	46.91	1.31	0.00359009	dihydrolipoamide S-succinyltransferase pseudogene 1	Other	other
ENSG00000054523	KIF1B	72.58	94.24	1.3	0.00256666	kinesin family member 1B	Cytoplasm	transporter
ENSG00000086598	TMED2	70.91	92	1.3	0.0136491	transmembrane p24 trafficking protein 2	Cytoplasm	transporter
ENSG00000089335	ZNF302	29.52	38.3	1.3	0.0121848	zinc finger protein 302	Nucleus	transcription regulator
ENSG00000138381	ASNSD1	43.27	56.4	1.3	0.00427394	asparagine synthetase domain containing 1	Other	enzyme
ENSG00000149187	CELF1	21.54	27.91	1.3	0.0448612	CUGBP Elav-like family member 1	Cytoplasm	translation regulator
ENSG00000150093	ITGB1	58.97	76.39	1.3	0.0335818	integrin subunit beta 1	Plasma Membrane	transmembrane receptor
ENSG00000155313	USP25	51.32	66.97	1.3	0.00112339	ubiquitin specific peptidase 25	Cytoplasm	peptidase
ENSG00000168488	ATXN2L	21.82	28.28	1.3	0.0481487	ataxin 2 like	Nucleus	other
ENSG00000173085	COQ2	24.37	31.62	1.3	0.00529077	coenzyme Q2, polyprenyltransferase	Cytoplasm	enzyme
ENSG00000029534	ANK1	479.23	618.76	1.29	0.00352989	ankyrin 1	Plasma Membrane	other
ENSG00000107020	PLGRKT	34.48	44.35	1.29	0.010914	plasminogen receptor with a C-terminal lysine	Cytoplasm	other
ENSG00000112096	SOD2	201.72	260.37	1.29	0.000619458	superoxide dismutase 2	Cytoplasm	enzyme
ENSG00000112992	NNT	122.89	158	1.29	0.0153089	nicotinamide nucleotide transhydrogenase	Cytoplasm	enzyme
ENSG00000123933	MXD4	17.55	22.69	1.29	0.0020829	MAX dimerization protein 4	Nucleus	transcription regulator
ENSG00000131791	PRKAB2	31.43	40.49	1.29	0.0387983	protein kinase AMP-activated non-catalytic subunit beta 2	Cytoplasm	kinase
ENSG00000136536	2021-03-07	49.56	64.07	1.29	0.0310042	membrane associated ring-CH-type finger 7	Extracellular Space	other
ENSG00000146809	ASB15	51.16	66.14	1.29	0.0215084	ankyrin repeat and SOCS box containing 15	Nucleus	transcription regulator
ENSG00000158571	PFKFB1	33.24	42.91	1.29	0.0341625	6-phosphofructo-2-kinase/fructose-2,6-biphosphatase 1	Cytoplasm	kinase
ENSG00000173281	PPP1R3B	59.18	76.47	1.29	0.00429096	protein phosphatase 1 regulatory subunit 3B	Cytoplasm	phosphatase
ENSG00000175946	KLHL38	97.84	126.43	1.29	0.0389786	kelch like family member 38	Other	other
ENSG00000177119	ANO6	23.44	30.28	1.29	0.0293789	anoctamin 6	Plasma Membrane	ion channel
ENSG00000070808	CAMK2A	61.86	79.46	1.28	0.00126092	calcium/calmodulin dependent protein kinase II alpha	Cytoplasm	kinase
ENSG00000078304	PPP2R5C	35.49	45.32	1.28	0.0212347	protein phosphatase 2 regulatory subunit B'gamma	Nucleus	other
ENSG00000093144	ECHDC1	30.16	38.54	1.28	0.00968301	ethylmalonyl-CoA decarboxylase 1	Cytoplasm	enzyme
ENSG00000113575	PPP2CA	49.03	62.91	1.28	0.0457593	protein phosphatase 2 catalytic subunit alpha	Cytoplasm	phosphatase
ENSG00000114166	KAT2B	18.69	23.93	1.28	0.0421046	lysine acetyltransferase 2B	Nucleus	transcription regulator
ENSG00000119638	NEK9	41.28	52.96	1.28	0.0197278	NIMA related kinase 9	Nucleus	kinase
ENSG00000170759	KIF5B	20.58	26.35	1.28	0.0473145	kinesin family member 5B	Cytoplasm	other
ENSG00000173486	FKBP2	21.56	27.56	1.28	0.0199325	FKBP prolyl isomerase 2	Cytoplasm	enzyme
ENSG00000175110	MRPS22	49.58	63.33	1.28	0.0183654	mitochondrial ribosomal protein S22	Cytoplasm	other
ENSG00000186335	SLC36A2	51.65	65.91	1.28	0.0236492	solute carrier family 36 member 2	Plasma Membrane	transporter
ENSG00000197226	TBC1D9B	20.6	26.3	1.28	0.0032832	TBC1 domain family member 9B	Other	other
ENSG00000107745	MICU1	50.27	64.08	1.27	0.00632426	mitochondrial calcium uptake 1	Cytoplasm	other
ENSG00000134986	NREP	98.08	124.14	1.27	0.0324834	neuronal regeneration related protein	Cytoplasm	other
ENSG00000141447	OSBPL1A	47.84	60.78	1.27	0.0112116	oxysterol binding protein like 1A	Cytoplasm	transporter
ENSG00000149091	DGKZ	55.83	70.9	1.27	0.0477908	diacylglycerol kinase zeta	Cytoplasm	kinase
ENSG00000185745	IFIT1	32.24	41.03	1.27	0.0336312	interferon induced protein with tetratricopeptide repeats 1	Cytoplasm	other
ENSG00000188895	MSL1	20.31	25.88	1.27	0.00885014	MSL complex subunit 1	Nucleus	other
ENSG00000054118	THRAP3	38.43	48.44	1.26	0.0102788	thyroid hormone receptor associated protein 3	Nucleus	transcription regulator
ENSG00000103197	TSC2	24.69	31	1.26	0.0402481	TSC complex subunit 2	Cytoplasm	other
ENSG00000106771	TMEM245	21.12	26.67	1.26	0.0291455	transmembrane protein 245	Other	other
ENSG00000114850	SSR3	30.75	38.69	1.26	0.0404773	signal sequence receptor subunit 3	Cytoplasm	other
ENSG00000125648	SLC25A23	30.63	38.62	1.26	0.00641966	solute carrier family 25 member 23	Cytoplasm	transporter
ENSG00000174243	DDX23	23	29.08	1.26	0.0464307	DEAD-box helicase 23	Nucleus	enzyme
ENSG00000184009	ACTG1	162.66	205.43	1.26	0.0150323	actin gamma 1	Cytoplasm	other
ENSG00000259299	RP11-37J13.1	27.06	34.11	1.26	0.0286151		Other	other
ENSG00000072195	SPEG	77.64	96.94	1.25	0.0374699	striated muscle enriched protein kinase	Nucleus	kinase
ENSG00000112186	CAP2	178	222.19	1.25	0.0260439	cyclase associated actin cytoskeleton regulatory protein 2	Plasma Membrane	other
ENSG00000121691	CAT	68.42	85.2	1.25	0.00969208	catalase	Cytoplasm	enzyme
ENSG00000146729	GBAS	283.87	354.71	1.25	0.0228687	nipsnap homolog 2	Plasma Membrane	other
ENSG00000154719	MRPL39	24.73	30.94	1.25	0.00621954	mitochondrial ribosomal protein L39	Cytoplasm	other
ENSG00000069345	DNAJA2	41.62	51.51	1.24	0.0160327	DnaJ heat shock protein family (Hsp40) member A2	Nucleus	enzyme
ENSG00000100897	DCAF11	48.61	60.43	1.24	0.0140918	DDB1 and CUL4 associated factor 11	Nucleus	other
ENSG00000112782	CLIC5	110.99	137.97	1.24	0.0230109	chloride intracellular channel 5	Cytoplasm	ion channel
ENSG00000115524	SF3B1	92.44	114.67	1.24	0.0428866	splicing factor 3b subunit 1	Nucleus	other
ENSG00000115593	SMYD1	193.42	239.92	1.24	0.00844395	SET and MYND domain containing 1	Nucleus	transcription regulator
ENSG00000170142	UBE2E1	46.11	57.1	1.24	0.0310818	ubiquitin conjugating enzyme E2 E1	Cytoplasm	enzyme
ENSG00000196704	AMZ2	50.93	63.29	1.24	0.0319135	archaelysin family metallopeptidase 2	Other	other
ENSG00000197971	MBP	64.25	79.72	1.24	0.0373913	myelin basic protein	Extracellular Space	other
ENSG00000247556	OIP5-AS1	33.79	42.03	1.24	0.00906029	OIP5 antisense RNA 1	Other	other
ENSG00000003756	RBM5	65.96	81.32	1.23	0.0299677	RNA binding motif protein 5	Nucleus	other
ENSG00000047315	POLR2B	42.02	51.65	1.23	0.00553283	RNA polymerase II subunit B	Nucleus	enzyme
ENSG00000063660	GPC1	61.05	75.12	1.23	0.00616905	glypican 1	Plasma Membrane	transmembrane receptor
ENSG00000078674	PCM1	63.17	77.87	1.23	0.00400658	pericentriolar material 1	Cytoplasm	other
ENSG00000100528	CNIH1	50.47	61.9	1.23	0.0194798	cornichon family AMPA receptor auxiliary protein 1	Plasma Membrane	other
ENSG00000101558	VAPA	128.03	157.97	1.23	0.00096482	VAMP associated protein A	Plasma Membrane	other
ENSG00000107771	CCSER2	22.64	27.79	1.23	0.0480993	coiled-coil serine rich protein 2	Other	other
ENSG00000129422	MTUS1	82.6	101.31	1.23	0.0163797	microtubule associated scaffold protein 1	Extracellular Space	other
ENSG00000141298	SSH2	36.7	44.96	1.23	0.0367319	slingshot protein phosphatase 2	Cytoplasm	phosphatase
ENSG00000151726	ACSL1	173.14	212.26	1.23	0.0374142	acyl-CoA synthetase long chain family member 1	Cytoplasm	enzyme
ENSG00000162878	PKDCC	81.39	100.06	1.23	0.0482044	protein kinase domain containing, cytoplasmic	Cytoplasm	kinase
ENSG00000166333	ILK	33.68	41.35	1.23	0.0211476	integrin linked kinase	Plasma Membrane	kinase
ENSG00000171204	TMEM126B	28.52	35.13	1.23	0.000353573	transmembrane protein 126B	Cytoplasm	other
ENSG00000174437	ATP2A2	992	1219.39	1.23	0.035853	ATPase sarcoplasmic/endoplasmic reticulum Ca2+ transporting 2	Cytoplasm	transporter
ENSG00000259976	RP11-553L6.5	43.08	52.93	1.23	0.00424533		Other	other
ENSG00000104412	EMC2	34.01	41.42	1.22	0.0463284	ER membrane protein complex subunit 2	Nucleus	other
ENSG00000109381	ELF2	24.51	29.88	1.22	0.01871	E74 like ETS transcription factor 2	Nucleus	transcription regulator
ENSG00000118407	FILIP1	24.87	30.45	1.22	0.0406314	filamin A interacting protein 1	Cytoplasm	other
ENSG00000124207	CSE1L	23.72	28.83	1.22	0.0161979	chromosome segregation 1 like	Nucleus	transporter
ENSG00000164754	RAD21	33.17	40.39	1.22	0.0114349	RAD21 cohesin complex component	Nucleus	transcription regulator
ENSG00000167393	PPP2R3B	105.16	128.01	1.22	0.0401927	protein phosphatase 2 regulatory subunit B''beta	Nucleus	phosphatase
ENSG00000170681	MURC	115.52	141.5	1.22	0.0073184	caveolae associated protein 4	Cytoplasm	other
ENSG00000257376	RP11-328C8.2	34.39	41.83	1.22	0.0360337		Other	other
ENSG00000100813	ACIN1	35.82	43.22	1.21	0.00274532	apoptotic chromatin condensation inducer 1	Nucleus	enzyme
ENSG00000106591	MRPL32	39.95	48.3	1.21	0.0204439	mitochondrial ribosomal protein L32	Cytoplasm	translation regulator
ENSG00000110011	DNAJC4	35.17	42.54	1.21	0.0197926	DnaJ heat shock protein family (Hsp40) member C4	Cytoplasm	other
ENSG00000111540	RAB5B	47.6	57.6	1.21	0.0452137	RAB5B, member RAS oncogene family	Cytoplasm	enzyme
ENSG00000112308	C6orf62	24.71	29.86	1.21	0.0375509	chromosome 6 open reading frame 62	Other	other
ENSG00000135932	CAB39	69.19	83.84	1.21	0.02299	calcium binding protein 39	Cytoplasm	enzyme
ENSG00000165119	HNRNPK	116.91	141.24	1.21	0.0346788	heterogeneous nuclear ribonucleoprotein K	Nucleus	other
ENSG00000101247	NDUFAF5	38.79	46.69	1.2	0.0193812	NADH:ubiquinone oxidoreductase complex assembly factor 5	Cytoplasm	other
ENSG00000111276	CDKN1B	35.42	42.49	1.2	0.0469316	cyclin dependent kinase inhibitor 1B	Nucleus	kinase
ENSG00000113851	CRBN	36.76	43.93	1.2	0.0174288	cereblon	Cytoplasm	enzyme
ENSG00000119729	RHOQ	68.54	82.36	1.2	0.0284854	ras homolog family member Q	Plasma Membrane	enzyme
ENSG00000124831	LRRFIP1	69.82	83.74	1.2	0.0205246	LRR binding FLII interacting protein 1	Cytoplasm	transcription regulator
ENSG00000154174	TOMM70A	33.87	40.75	1.2	0.0101612	translocase of outer mitochondrial membrane 70	Cytoplasm	transporter
ENSG00000158604	TMED4	47.94	57.51	1.2	0.0363309	transmembrane p24 trafficking protein 4	Cytoplasm	transporter
ENSG00000161203	AP2M1	59.93	71.65	1.2	0.0145192	adaptor related protein complex 2 subunit mu 1	Cytoplasm	other
ENSG00000173402	DAG1	41.78	50.06	1.2	0.0357043	dystroglycan 1	Plasma Membrane	transmembrane receptor
ENSG00000198837	DENND4B	24.5	29.51	1.2	0.00455224	DENN domain containing 4B	Extracellular Space	other
ENSG00000204256	BRD2	43.94	52.76	1.2	0.0268979	bromodomain containing 2	Nucleus	kinase
ENSG00000214194	LINC00998	117.51	141.55	1.2	0.00185588	small integral membrane protein 30	Other	other
ENSG00000231245	C1DP1	48.59	58.22	1.2	0.0255422	C1D nuclear receptor corepressor pseudogene 1	Other	other
ENSG00000266412	NCOA4	81.93	98.32	1.2	0.0465192	nuclear receptor coactivator 4	Nucleus	transcription regulator
ENSG00000061794	MRPS35	48.53	57.56	1.19	0.0398534	mitochondrial ribosomal protein S35	Cytoplasm	other
ENSG00000094914	AAAS	27.39	32.6	1.19	0.000192626	aladin WD repeat nucleoporin	Nucleus	other
ENSG00000100823	APEX1	56.3	66.78	1.19	0.0431851	apurinic/apyrimidinic endodeoxyribonuclease 1	Nucleus	enzyme
ENSG00000105323	HNRNPUL1	35.05	41.61	1.19	0.0408972	heterogeneous nuclear ribonucleoprotein U like 1	Nucleus	other
ENSG00000118804	FAM47E-STBD1	38.93	46.21	1.19	0.0331518	starch binding domain 1	Cytoplasm	other
ENSG00000133706	LARS	34.46	41.08	1.19	0.00373871	leucyl-tRNA synthetase 1	Cytoplasm	enzyme
ENSG00000164591	MYOZ3	95.75	114.31	1.19	0.00720314	myozenin 3	Cytoplasm	other
ENSG00000180182	MED14	42.83	50.86	1.19	0.0274058	mediator complex subunit 14	Nucleus	transcription regulator
ENSG00000079332	SAR1A	29.39	34.77	1.18	0.0428082	secretion associated Ras related GTPase 1A	Cytoplasm	enzyme
ENSG00000082014	SMARCD3	80.13	94.19	1.18	0.0382277	SWI/SNF related, matrix associated, actin dependent regulator of chromatin, subfamily d, member 3	Nucleus	transcription regulator
ENSG00000103423	DNAJA3	42.29	49.79	1.18	0.0376157	DnaJ heat shock protein family (Hsp40) member A3	Cytoplasm	other
ENSG00000108669	CYTH1	28.74	33.9	1.18	0.0341496	cytohesin 1	Cytoplasm	other
ENSG00000119318	RAD23B	49.68	58.45	1.18	0.0159317	RAD23 homolog B, nucleotide excision repair protein	Nucleus	other
ENSG00000123091	RNF11	46.17	54.28	1.18	0.0228698	ring finger protein 11	Cytoplasm	enzyme
ENSG00000153187	HNRNPU	55.8	65.99	1.18	0.0166483	heterogeneous nuclear ribonucleoprotein U	Nucleus	transporter
ENSG00000172775	FAM192A	31.98	37.76	1.18	0.00528108	proteasome activator subunit 3 interacting protein 1	Nucleus	other
ENSG00000198894	CIPC	59.63	70.55	1.18	0.0244154	CLOCK interacting pacemaker	Nucleus	other
ENSG00000198952	SMG5	32	37.65	1.18	0.0417731	SMG5 nonsense mediated mRNA decay factor	Nucleus	other
ENSG00000105220	GPI	170.98	199.96	1.17	0.0328801	glucose-6-phosphate isomerase	Extracellular Space	enzyme
ENSG00000107758	PPP3CB	108.68	126.9	1.17	0.044917	protein phosphatase 3 catalytic subunit beta	Plasma Membrane	phosphatase
ENSG00000119185	ITGB1BP1	34.43	40.43	1.17	0.0340929	integrin subunit beta 1 binding protein 1	Plasma Membrane	other
ENSG00000119938	PPP1R3C	414.33	482.7	1.17	0.0262746	protein phosphatase 1 regulatory subunit 3C	Cytoplasm	phosphatase
ENSG00000124380	SNRNP27	46.79	54.91	1.17	0.00508305	small nuclear ribonucleoprotein U4/U6.U5 subunit 27	Nucleus	other
ENSG00000127054	CPSF3L	60.62	71.02	1.17	0.00157554	integrator complex subunit 11	Nucleus	enzyme
ENSG00000100836	PABPN1	39.9	46.48	1.16	0.040753	poly(A) binding protein nuclear 1	Nucleus	enzyme
ENSG00000105698	USF2	94.17	109.13	1.16	0.0339854	upstream transcription factor 2, c-fos interacting	Nucleus	transcription regulator
ENSG00000152795	HNRNPDL	164.06	190.03	1.16	0.0200982	heterogeneous nuclear ribonucleoprotein D like	Nucleus	other
ENSG00000166816	LDHD	63.01	72.87	1.16	0.0444396	lactate dehydrogenase D	Cytoplasm	enzyme
ENSG00000175727	MLXIP	43.23	50.23	1.16	0.0498649	MLX interacting protein	Nucleus	transcription regulator
ENSG00000185839	RP4-592A1.2	75.02	86.75	1.16	0.00323366		Other	other
ENSG00000198612	COPS8	40.79	47.4	1.16	0.0221771	COP9 signalosome subunit 8	Nucleus	other
ENSG00000065150	IPO5	47.73	54.68	1.15	0.0233676	importin 5	Nucleus	transporter
ENSG00000136450	SRSF1	51.33	59.07	1.15	0.00542768	serine and arginine rich splicing factor 1	Nucleus	other
ENSG00000164346	NSA2	75.85	87.25	1.15	0.0297557	NSA2 ribosome biogenesis factor	Nucleus	other
ENSG00000166165	CKB	52.82	60.81	1.15	0.0498567	creatine kinase B	Cytoplasm	kinase
ENSG00000107581	EIF3A	44.69	51.07	1.14	0.00138442	eukaryotic translation initiation factor 3 subunit A	Cytoplasm	translation regulator
ENSG00000143028	SYPL2	148.34	169.57	1.14	0.0241834	synaptophysin like 2	Other	other
ENSG00000177889	UBE2N	50.74	57.89	1.14	0.00317014	ubiquitin conjugating enzyme E2 N	Cytoplasm	enzyme
ENSG00000068697	LAPTM4A	95.32	107.29	1.13	0.0259784	lysosomal protein transmembrane 4 alpha	Cytoplasm	other
ENSG00000138768	USO1	74.19	83.81	1.13	0.0474891	USO1 vesicle transport factor	Cytoplasm	other
ENSG00000108848	LUC7L3	109.27	121.96	1.12	0.0469882	LUC7 like 3 pre-mRNA splicing factor	Nucleus	other
ENSG00000109180	OCIAD1	109.32	122.28	1.12	0.0228166	OCIA domain containing 1	Cytoplasm	other
ENSG00000119689	DLST	54.83	60.74	1.11	0.00654253	dihydrolipoamide S-succinyltransferase	Cytoplasm	enzyme
ENSG00000198925	ATG9A	52.92	58.95	1.11	0.0394318	autophagy related 9A	Cytoplasm	other
ENSG00000108528	SLC25A11	138.36	150.35	1.09	0.0453024	solute carrier family 25 member 11	Cytoplasm	transporter
ENSG00000168028	RPSA	170.05	160.11	-1.06	0.0499042	ribosomal protein SA	Cytoplasm	translation regulator
ENSG00000182054	IDH2	696.2	655.4	-1.06	0.0269248	isocitrate dehydrogenase (NADP(+)) 2	Cytoplasm	enzyme
ENSG00000085662	AKR1B1	138.76	129.56	-1.07	0.0287396	aldo-keto reductase family 1 member B	Cytoplasm	enzyme
ENSG00000073578	SDHA	244.01	223.52	-1.09	0.041897	succinate dehydrogenase complex flavoprotein subunit A	Cytoplasm	enzyme
ENSG00000131069	ACSS2	74.48	68.49	-1.09	0.0466682	acyl-CoA synthetase short chain family member 2	Cytoplasm	enzyme
ENSG00000087191	PSMC5	76.51	69.26	-1.1	0.0280959	proteasome 26S subunit, ATPase 5	Nucleus	transcription regulator
ENSG00000115286	NDUFS7	345.5	312.47	-1.11	0.0222996	NADH:ubiquinone oxidoreductase core subunit S7	Cytoplasm	enzyme
ENSG00000145741	BTF3	399.13	357.99	-1.11	0.0308035	basic transcription factor 3	Nucleus	transcription regulator
ENSG00000163466	ARPC2	178.05	160.23	-1.11	0.0273949	actin related protein 2/3 complex subunit 2	Cytoplasm	other
ENSG00000197912	SPG7	51.5	46.2	-1.11	0.035528	SPG7 matrix AAA peptidase subunit, paraplegin	Cytoplasm	peptidase
ENSG00000226221	RPL26P19	1436.33	1297.7	-1.11	0.0244491	ribosomal protein L26 pseudogene 19	Other	other
ENSG00000269028	MTRNR2L12	175	158.21	-1.11	0.000954138	MT-RNR2 like 12	Other	other
ENSG00000051128	HOMER3	56.93	50.88	-1.12	0.00843051	homer scaffold protein 3	Plasma Membrane	other
ENSG00000196531	NACA	226.56	202.78	-1.12	0.0204772	nascent polypeptide associated complex subunit alpha	Cytoplasm	transcription regulator
ENSG00000234287	RP11-761N21.2	553.29	495.93	-1.12	0.0187366		Other	other
ENSG00000099624	ATP5D	590.02	521.64	-1.13	0.00660504	ATP synthase F1 subunit delta	Cytoplasm	transporter
ENSG00000167969	ECI1	124.75	110.88	-1.13	0.0496936	enoyl-CoA delta isomerase 1	Cytoplasm	enzyme
ENSG00000169738	DCXR	82.38	72.78	-1.13	0.0184056	dicarbonyl and L-xylulose reductase	Cytoplasm	enzyme
ENSG00000084623	EIF3I	102.01	89.78	-1.14	0.026574	eukaryotic translation initiation factor 3 subunit I	Cytoplasm	translation regulator
ENSG00000091542	ALKBH5	133.18	116.48	-1.14	0.049847	alkB homolog 5, RNA demethylase	Nucleus	enzyme
ENSG00000100764	PSMC1	42.47	37.29	-1.14	0.0302116	proteasome 26S subunit, ATPase 1	Nucleus	peptidase
ENSG00000126602	TRAP1	103.32	90.8	-1.14	0.0327623	TNF receptor associated protein 1	Cytoplasm	enzyme
ENSG00000138326	RPS24	2739.22	2404.68	-1.14	0.0151158	ribosomal protein S24	Cytoplasm	other
ENSG00000164708	PGAM2	2567.92	2245.02	-1.14	0.0283	phosphoglycerate mutase 2	Cytoplasm	phosphatase
ENSG00000228887	EEF1DP1	102.38	89.63	-1.14	0.0227139	eukaryotic translation elongation factor 1 delta pseudogene 1	Other	other
ENSG00000243147	MRPL33	672.5	589.07	-1.14	0.0303491	mitochondrial ribosomal protein L33	Cytoplasm	other
ENSG00000130706	ADRM1	88.32	76.92	-1.15	0.0151547	adhesion regulating molecule 1	Plasma Membrane	other
ENSG00000145592	RPL37	1237.31	1073.03	-1.15	0.00534066	ribosomal protein L37	Cytoplasm	other
ENSG00000168653	NDUFS5	791.89	687.58	-1.15	0.0353301	NADH:ubiquinone oxidoreductase subunit S5	Cytoplasm	enzyme
ENSG00000225178	RPSAP58	227.13	197.21	-1.15	0.041864	ribosomal protein SA pseudogene 58	Other	other
ENSG00000230629	RPS23P8	455.87	395.3	-1.15	0.0416189	ribosomal protein S23 pseudogene 8	Other	other
ENSG00000232388	LINC00493	252.62	219.56	-1.15	0.0321333	small integral membrane protein 26	Other	other
ENSG00000100129	EIF3L	270.73	233.95	-1.16	0.00727061	eukaryotic translation initiation factor 3 subunit L	Cytoplasm	translation regulator
ENSG00000101940	WDR13	62.28	53.75	-1.16	0.00239452	WD repeat domain 13	Nucleus	other
ENSG00000136819	C9orf78	40.86	35.24	-1.16	0.0173718	chromosome 9 open reading frame 78	Other	other
ENSG00000147274	RBMX	52.64	45.54	-1.16	0.0251048	RNA binding motif protein X-linked	Nucleus	other
ENSG00000170315	UBB	1585.39	1370.16	-1.16	0.0402093	ubiquitin B	Cytoplasm	enzyme
ENSG00000184752	NDUFA12	420.11	360.92	-1.16	0.0379226	NADH:ubiquinone oxidoreductase subunit A12	Cytoplasm	enzyme
ENSG00000198712	MT-CO2	59574.1	51410.1	-1.16	0.000743713	cytochrome c oxidase subunit II	Cytoplasm	enzyme
ENSG00000213465	ARL2	97.94	84.45	-1.16	0.0499032	ADP ribosylation factor like GTPase 2	Cytoplasm	enzyme
ENSG00000227008	RP3-417G15.1	270	232.66	-1.16	0.0143572	ribosomal protein S24 pseudogene 19	Other	other
ENSG00000234106	RP11-288E14.2	346.98	298.12	-1.16	0.0351425		Other	other
ENSG00000101605	MYOM1	372.16	319.05	-1.17	0.0304726	myomesin 1	Cytoplasm	other
ENSG00000103266	STUB1	104	89.26	-1.17	0.0364375	STIP1 homology and U-box containing protein 1	Cytoplasm	enzyme
ENSG00000130560	UBAC1	167.14	142.79	-1.17	0.0267589	UBA domain containing 1	Nucleus	other
ENSG00000213178	RP11-641D5.1	908.82	778.36	-1.17	0.0312034	ribosomal protein L22 pseudogene 1	Other	other
ENSG00000244716	RP11-20O24.4	135.69	115.62	-1.17	0.00962153		Other	other
ENSG00000262902	RP11-750B16.1	245.24	209.19	-1.17	0.0251809		Other	other
ENSG00000071082	RPL31	945.93	804.62	-1.18	0.0340256	ribosomal protein L31	Cytoplasm	other
ENSG00000089157	RPLP0	239.24	202.73	-1.18	0.0487012	ribosomal protein lateral stalk subunit P0	Cytoplasm	other
ENSG00000100347	SAMM50	95.05	80.78	-1.18	0.00722438	SAMM50 sorting and assembly machinery component	Cytoplasm	other
ENSG00000127884	ECHS1	92.59	78.73	-1.18	0.00228695	enoyl-CoA hydratase, short chain 1	Cytoplasm	enzyme
ENSG00000133878	DUSP26	316.22	266.91	-1.18	0.0475088	dual specificity phosphatase 26	Cytoplasm	enzyme
ENSG00000138495	COX17	181.9	153.92	-1.18	0.0264901	cytochrome c oxidase copper chaperone COX17	Cytoplasm	enzyme
ENSG00000140319	SRP14	383.05	325.27	-1.18	0.00648941	signal recognition particle 14	Cytoplasm	other
ENSG00000160194	NDUFV3	45.49	38.62	-1.18	0.0222538	NADH:ubiquinone oxidoreductase subunit V3	Cytoplasm	enzyme
ENSG00000182774	RPS17	820.71	694.67	-1.18	0.0427933	ribosomal protein S17	Cytoplasm	other
ENSG00000188130	MAPK12	146.52	124.61	-1.18	0.0313725	mitogen-activated protein kinase 12	Cytoplasm	kinase
ENSG00000188176	SMTNL2	192.73	163.49	-1.18	0.00734923	smoothelin like 2	Other	other
ENSG00000241506	PSMC1P1	112.91	95.29	-1.18	0.0203648	proteasome 26S subunit, ATPase 1 pseudogene 1	Other	other
ENSG00000266964	FXYD1	381.24	323.19	-1.18	0.00305484	FXYD domain containing ion transport regulator 1	Plasma Membrane	ion channel
ENSG00000185437	SH3BGR	451.79	379.79	-1.19	0.025648	SH3 domain binding glutamate rich protein	Cytoplasm	other
ENSG00000224094	RPS24P8	541.89	453.47	-1.19	0.0294357	ribosomal protein S24 pseudogene 8	Other	other
ENSG00000265681	RPL17	318.08	268.19	-1.19	0.0026337	ribosomal protein L17	Cytoplasm	other
ENSG00000136238	RAC1	76.18	63.56	-1.2	0.021916	Rac family small GTPase 1	Plasma Membrane	enzyme
ENSG00000159208	CIART	37.46	31.13	-1.2	0.0409153	circadian associated repressor of transcription	Nucleus	other
ENSG00000160075	SSU72	115.84	96.53	-1.2	0.00437095	SSU72 homolog, RNA polymerase II CTD phosphatase	Other	phosphatase
ENSG00000167815	PRDX2	420.2	350	-1.2	0.0191619	peroxiredoxin 2	Cytoplasm	enzyme
ENSG00000204220	PFDN6	69.29	57.52	-1.2	0.0180811	prefoldin subunit 6	Cytoplasm	other
ENSG00000244398	RP11-466H18.1	1450.25	1209.99	-1.2	0.00442299		Other	other
ENSG00000248527	MTATP6P1	17874.1	14904.3	-1.2	0.00328961	MT-ATP6 pseudogene 1	Other	other
ENSG00000108515	ENO3	7229.64	5974.28	-1.21	0.0355619	enolase 3	Cytoplasm	enzyme
ENSG00000129084	PSMA1	114.65	94.45	-1.21	0.0378102	proteasome 20S subunit alpha 1	Cytoplasm	peptidase
ENSG00000137100	DCTN3	85.11	70.56	-1.21	0.0365197	dynactin subunit 3	Nucleus	other
ENSG00000156885	COX6A2	4537.36	3752.48	-1.21	0.000792968	cytochrome c oxidase subunit 6A2	Cytoplasm	enzyme
ENSG00000180211	RP1-278E11.3	440.13	365.04	-1.21	0.0151944		Other	other
ENSG00000186468	RPS23	2920.14	2407.99	-1.21	0.0201808	ribosomal protein S23	Cytoplasm	translation regulator
ENSG00000223803	RPS20P14	549.39	454.62	-1.21	0.00629222	ribosomal protein S20 pseudogene 14	Other	other
ENSG00000234009	RPL5P34	148.25	122.32	-1.21	0.0264954	ribosomal protein L5 pseudogene 34	Other	other
ENSG00000008988	RPS20	1711.19	1397.2	-1.22	0.00827174	ribosomal protein S20	Cytoplasm	other
ENSG00000070371	CLTCL1	58.65	48.14	-1.22	0.0379472	clathrin heavy chain like 1	Plasma Membrane	other
ENSG00000112514	CUTA	63.18	51.83	-1.22	0.0143054	cutA divalent cation tolerance homolog	Cytoplasm	other
ENSG00000143947	RPS27A	365.11	298.98	-1.22	0.0121063	ribosomal protein S27a	Cytoplasm	other
ENSG00000167863	ATP5H	488.96	400.79	-1.22	0.0217479	ATP synthase peripheral stalk subunit d	Cytoplasm	enzyme
ENSG00000178035	IMPDH2	96.33	78.92	-1.22	0.0359836	inosine monophosphate dehydrogenase 2	Cytoplasm	enzyme
ENSG00000198727	MT-CYB	32703.8	26822	-1.22	0.015781	cytochrome b	Cytoplasm	enzyme
ENSG00000224631	RP11-51O6.1	931.62	765.28	-1.22	0.0274956	RPS27A pseudogene 16	Other	other
ENSG00000089289	IGBP1	49.97	40.55	-1.23	0.0188492	immunoglobulin binding protein 1	Cytoplasm	phosphatase
ENSG00000125691	RPL23	1335.39	1086.12	-1.23	0.0495105	ribosomal protein L23	Cytoplasm	other
ENSG00000137198	GMPR	237.51	192.98	-1.23	0.04745	guanosine monophosphate reductase	Cytoplasm	enzyme
ENSG00000142676	RPL11	975.18	790.61	-1.23	0.0412765	ribosomal protein L11	Cytoplasm	other
ENSG00000143314	MRPL24	100.76	81.8	-1.23	0.0300015	mitochondrial ribosomal protein L24	Cytoplasm	other
ENSG00000174444	RPL4	1741.15	1420.81	-1.23	0.0183795	ribosomal protein L4	Cytoplasm	enzyme
ENSG00000186439	TRDN	2400.11	1947.34	-1.23	0.0280175	triadin	Cytoplasm	other
ENSG00000241081	RP11-488C13.1	597.94	484.83	-1.23	0.0429713	ribosomal protein L22 pseudogene 2	Other	other
ENSG00000242259	C22orf39	64.37	52.44	-1.23	0.0331856	chromosome 22 open reading frame 39	Other	other
ENSG00000247627	MTND4P12	193.6	157.79	-1.23	0.0162724	MT-ND4 pseudogene 12	Other	other
ENSG00000065518	NDUFB4	483.93	389.53	-1.24	0.0109163	NADH:ubiquinone oxidoreductase subunit B4	Cytoplasm	transporter
ENSG00000118181	RPS25	558.4	451.67	-1.24	0.0346455	ribosomal protein S25	Cytoplasm	other
ENSG00000125995	ROMO1	281.89	227.26	-1.24	0.0231715	reactive oxygen species modulator 1	Cytoplasm	other
ENSG00000137767	SQRDL	34.5	27.74	-1.24	0.017438	sulfide quinone oxidoreductase	Cytoplasm	enzyme
ENSG00000140307	GTF2A2	92.56	74.42	-1.24	0.0171983	general transcription factor IIA subunit 2	Nucleus	transcription regulator
ENSG00000165526	RPUSD4	90.68	73.19	-1.24	0.0274657	RNA pseudouridine synthase D4	Cytoplasm	enzyme
ENSG00000214736	TOMM6	167.86	135.7	-1.24	0.00356315	translocase of outer mitochondrial membrane 6	Cytoplasm	other
ENSG00000216867	AC114776.1	168.66	136.51	-1.24	0.00468156	ribosomal protein L22 pseudogene 12	Other	other
ENSG00000110700	RPS13	701.34	560.69	-1.25	0.0162901	ribosomal protein S13	Cytoplasm	other
ENSG00000114383	TUSC2	32.39	26	-1.25	0.0275515	tumor suppressor 2, mitochondrial calcium regulator	Nucleus	other
ENSG00000130005	GAMT	733.66	587.36	-1.25	0.0443808	guanidinoacetate N-methyltransferase	Cytoplasm	enzyme
ENSG00000133454	MYO18B	84.54	67.57	-1.25	0.0357403	myosin XVIIIB	Cytoplasm	other
ENSG00000135063	FAM189A2	57	45.63	-1.25	0.0481226	family with sequence similarity 189 member A2	Other	other
ENSG00000198034	RPS4X	522.12	417.72	-1.25	0.00701087	ribosomal protein S4 X-linked	Cytoplasm	other
ENSG00000219200	RNASEK	177.12	142.23	-1.25	0.0288481	ribonuclease K	Other	peptidase
ENSG00000235552	RPL6P27	304.93	243.33	-1.25	0.0174717	ribosomal protein L6 pseudogene 27	Other	other
ENSG00000079999	KEAP1	92.32	73.17	-1.26	0.027872	kelch like ECH associated protein 1	Cytoplasm	transcription regulator
ENSG00000111639	MRPL51	214.11	170.46	-1.26	0.00502656	mitochondrial ribosomal protein L51	Cytoplasm	other
ENSG00000125652	ALKBH7	104.26	82.91	-1.26	0.0463054	alkB homolog 7	Cytoplasm	other
ENSG00000130811	EIF3G	200.97	159.33	-1.26	0.0179612	eukaryotic translation initiation factor 3 subunit G	Cytoplasm	translation regulator
ENSG00000135390	ATP5G2	748.41	593.11	-1.26	0.0178016	ATP synthase membrane subunit c locus 2	Cytoplasm	transporter
ENSG00000159352	PSMD4	146.07	115.52	-1.26	0.00388787	proteasome 26S subunit, non-ATPase 4	Cytoplasm	other
ENSG00000169599	NFU1	151.29	119.96	-1.26	0.0305473	NFU1 iron-sulfur cluster scaffold	Cytoplasm	other
ENSG00000185641	CTD-2287O16.1	1230.96	975.08	-1.26	0.0370838		Other	other
ENSG00000225787	LSM3P3	49.72	39.33	-1.26	0.038506	LSM3 homolog, U6 small nuclear RNA and mRNA degradation associated pseudogene 3	Other	other
ENSG00000228929	RPS13P2	1016.4	807.68	-1.26	0.0236271	ribosomal protein S13 pseudogene 2	Other	other
ENSG00000231767	RP11-92K2.2	328.14	260.92	-1.26	0.00167699	ribosomal protein S27a pseudogene 5	Other	other
ENSG00000276045	ORAI1	47.97	38.08	-1.26	0.00213139	ORAI calcium release-activated calcium modulator 1	Plasma Membrane	ion channel
ENSG00000047249	ATP6V1H	29.62	23.26	-1.27	0.0043246	ATPase H+ transporting V1 subunit H	Cytoplasm	transporter
ENSG00000146677	AC004453.8	552.33	433.39	-1.27	0.0197099	ribosomal protein L32 pseudogene 18	Other	other
ENSG00000107438	PDLIM1	189.53	147.66	-1.28	0.0114422	PDZ and LIM domain 1	Cytoplasm	transcription regulator
ENSG00000139239	RPL14P1	749.17	586.91	-1.28	0.00816527	ribosomal protein L14 pseudogene 1	Other	other
ENSG00000173991	TCAP	3588.83	2809.83	-1.28	0.00629052	titin-cap	Cytoplasm	other
ENSG00000218227	RP11-889L3.1	447.68	350.69	-1.28	0.0114085		Other	other
ENSG00000220793	RPL21P119	32.95	25.7	-1.28	0.034554	ribosomal protein L21 pseudogene 119	Other	other
ENSG00000234608	MAPKAPK5-AS1	26.06	20.37	-1.28	0.0390146	MAPKAPK5 antisense RNA 1	Other	other
ENSG00000105193	RPS16	1637.04	1265.28	-1.29	0.0489694	ribosomal protein S16	Cytoplasm	other
ENSG00000125037	EMC3	125.45	96.97	-1.29	0.025007	ER membrane protein complex subunit 3	Nucleus	other
ENSG00000127922	SHFM1	237.79	184.02	-1.29	0.0432969	SEM1 26S proteasome complex subunit	Nucleus	peptidase
ENSG00000144713	RPL32	1331.13	1034.69	-1.29	0.0220702	ribosomal protein L32	Cytoplasm	other
ENSG00000234851	RPL23AP42	1066.14	823.93	-1.29	0.0075007	ribosomal protein L23a pseudogene 42	Other	other
ENSG00000245910	SNHG6	315.5	244.36	-1.29	0.013723	small nucleolar RNA host gene 6	Other	other
ENSG00000256618	MTRNR2L1	31.68	24.54	-1.29	0.00994893	MT-RNR2 like 1	Other	other
ENSG00000267100	ILF3-AS1	30.91	23.94	-1.29	0.0421685	ILF3 divergent transcript	Other	other
ENSG00000114391	RPL24	1052.67	809.94	-1.3	0.0168604	ribosomal protein L24	Cytoplasm	other
ENSG00000142507	PSMB6	194.67	149.58	-1.3	0.0194176	proteasome 20S subunit beta 6	Nucleus	peptidase
ENSG00000147677	EIF3H	249.76	192.17	-1.3	0.0147963	eukaryotic translation initiation factor 3 subunit H	Cytoplasm	enzyme
ENSG00000163597	SNHG16	63.5	49.01	-1.3	0.0027099	small nucleolar RNA host gene 16	Other	other
ENSG00000108298	RPL19	1171.09	890.87	-1.31	0.0142855	ribosomal protein L19	Cytoplasm	other
ENSG00000125743	SNRPD2	290.25	222.37	-1.31	0.0416454	small nuclear ribonucleoprotein D2 polypeptide	Nucleus	other
ENSG00000127252	HRASLS	47.78	36.35	-1.31	0.00162333	phospholipase A and acyltransferase 1	Cytoplasm	enzyme
ENSG00000181524	RPL24P4	1829.6	1398.09	-1.31	0.0238437	RPL24 pseudogene 4	Other	other
ENSG00000218175	AC016739.2	3964.49	3035.38	-1.31	0.031318		Other	other
ENSG00000264920	RP11-6N17.4	75.5	57.64	-1.31	0.0313331	SP2 divergent transcript	Other	other
ENSG00000117450	PRDX1	248.3	187.46	-1.32	0.00283918	peroxiredoxin 1	Cytoplasm	enzyme
ENSG00000129757	CDKN1C	27.62	20.92	-1.32	0.0283512	cyclin dependent kinase inhibitor 1C	Nucleus	other
ENSG00000130522	JUND	63.23	47.98	-1.32	0.049038	JunD proto-oncogene, AP-1 transcription factor subunit	Nucleus	transcription regulator
ENSG00000197345	MRPL21	65.3	49.55	-1.32	0.0349168	mitochondrial ribosomal protein L21	Cytoplasm	other
ENSG00000198258	UBL5	183.18	137.93	-1.33	0.0131925	ubiquitin like 5	Cytoplasm	other
ENSG00000198467	TPM2	17593.4	13273.8	-1.33	0.00548806	tropomyosin 2	Extracellular Space	other
ENSG00000254772	EEF1G	839.19	631.29	-1.33	0.0249641	eukaryotic translation elongation factor 1 gamma	Cytoplasm	translation regulator
ENSG00000145494	NDUFS6	175.99	131.74	-1.34	0.0324975	NADH:ubiquinone oxidoreductase subunit S6	Cytoplasm	enzyme
ENSG00000172809	RPL38	1375.65	1023.07	-1.34	0.00520431	ribosomal protein L38	Cytoplasm	other
ENSG00000130935	NOL11	20.51	15.07	-1.36	0.0482285	nucleolar protein 11	Nucleus	other
ENSG00000148303	RPL7A	422.57	311.67	-1.36	0.0498115	ribosomal protein L7a	Cytoplasm	other
ENSG00000188846	RPL14	425.28	311.81	-1.36	0.00099184	ribosomal protein L14	Cytoplasm	other
ENSG00000221983	UBA52	824.72	608.25	-1.36	0.00157834	ubiquitin A-52 residue ribosomal protein fusion product 1	Cytoplasm	enzyme
ENSG00000224864	CTC-260E6.2	420.47	308.06	-1.36	0.00126893		Other	other
ENSG00000230383	AC009245.3	25.86	18.96	-1.36	0.00267778		Other	other
ENSG00000078618	NRD1	154.71	112.96	-1.37	0.0156843	nardilysin convertase	Cytoplasm	peptidase
ENSG00000178715	RP11-169K16.8	157.26	114.9	-1.37	0.00382011		Other	other
ENSG00000197756	RPL37A	2339.68	1708.53	-1.37	0.00845275	ribosomal protein L37a	Cytoplasm	other
ENSG00000204435	CSNK2B	101.59	73.98	-1.37	0.0152336	casein kinase 2 beta	Cytoplasm	kinase
ENSG00000117691	NENF	52.64	38.18	-1.38	0.0439025	neudesin neurotrophic factor	Extracellular Space	growth factor
ENSG00000141504	SAT2	85.06	61.73	-1.38	0.034438	spermidine/spermine N1-acetyltransferase family member 2	Plasma Membrane	enzyme
ENSG00000226243	RPL37AP1	4743.63	3439.53	-1.38	0.0164463	ribosomal protein L37a pseudogene 1	Other	other
ENSG00000105202	FBL	60.65	43.68	-1.39	0.00404424	fibrillarin	Nucleus	enzyme
ENSG00000130165	ELOF1	33.18	23.92	-1.39	0.0200638	elongation factor 1 homolog	Nucleus	other
ENSG00000130332	LSM7	52.66	37.77	-1.39	0.025651	LSM7 homolog, U6 small nuclear RNA and mRNA degradation associated	Nucleus	other
ENSG00000228224	NACAP1	27.7	19.97	-1.39	0.00212649	NACA family member 4, pseudogene	Other	other
ENSG00000204392	LSM2	25.93	18.56	-1.4	0.0311214	LSM2 homolog, U6 small nuclear RNA and mRNA degradation associated	Nucleus	other
ENSG00000243056	EIF4EBP3	35.19	25.17	-1.4	0.000406681	eukaryotic translation initiation factor 4E binding protein 3	Cytoplasm	other
ENSG00000175193	PARL	47.65	33.69	-1.41	0.0113186	presenilin associated rhomboid like	Cytoplasm	peptidase
ENSG00000211459	MT-RNR1	6623.04	4701.09	-1.41	0.0128192	s-rRNA	Cytoplasm	other
ENSG00000165502	RPL36AL	326.14	229.96	-1.42	0.00223944	ribosomal protein L36a like	Cytoplasm	other
ENSG00000166337	TAF10	75.22	52.66	-1.43	0.0293243	TATA-box binding protein associated factor 10	Nucleus	transcription regulator
ENSG00000214026	MRPL23	68.5	47.91	-1.43	0.0328979	mitochondrial ribosomal protein L23	Cytoplasm	other
ENSG00000227057	WDR46	18.11	12.6	-1.44	0.0165451	WD repeat domain 46	Nucleus	enzyme
ENSG00000240652	RP11-832N8.1	212.98	147.7	-1.44	0.0156808		Other	other
ENSG00000244192	RP11-114H7.1	62.25	43.19	-1.44	0.00293797		Other	other
ENSG00000175467	SART1	33.15	22.84	-1.45	0.048891	spliceosome associated factor 1, recruiter of U4/U6.U5 tri-snRNP	Nucleus	other
ENSG00000236801	RPL24P8	147.62	100.87	-1.46	0.00153161	RPL24 pseudogene 8	Other	other
ENSG00000215221	UBA52P6	42.21	28.75	-1.47	0.00998775	ubiquitin A-52 residue ribosomal protein fusion product 1 pseudogene 6	Other	other
ENSG00000224415	RP11-401L13.4	155.87	105.1	-1.48	0.00210398		Other	other
ENSG00000063177	RPL18	617.94	414.7	-1.49	0.0309363	ribosomal protein L18	Cytoplasm	other
ENSG00000112561	TFEB	66.42	44.25	-1.5	0.0361198	transcription factor EB	Nucleus	transcription regulator
ENSG00000221821	C6orf226	22.84	15.22	-1.5	0.0327693	chromosome 6 open reading frame 226	Other	other
ENSG00000229444	RP11-184I16.4	93.49	62.18	-1.5	0.0164873	ST3GAL3 antisense RNA 1	Other	other
ENSG00000163463	KRTCAP2	69.63	46.12	-1.51	0.0114339	keratinocyte associated protein 2	Plasma Membrane	enzyme
ENSG00000218682	AC010150.1	237.37	156.68	-1.51	2.25047e-05		Other	other
ENSG00000263781	RP11-321A17.3	50.81	33.38	-1.52	0.0194447		Other	other
ENSG00000176485	PLA2G16	92.37	60.53	-1.53	0.00045076	phospholipase A and acyltransferase 3	Nucleus	enzyme
ENSG00000241741	RPL7AP30	40.1	26.14	-1.53	0.00547523	ribosomal protein L7a pseudogene 30	Other	other
ENSG00000160256	FAM207A	16.86	10.93	-1.54	0.000869711	family with sequence similarity 207 member A	Other	other
ENSG00000105258	POLR2I	93.9	59.66	-1.57	0.0150796	RNA polymerase II subunit I	Nucleus	transcription regulator
ENSG00000134058	CDK7	15.54	9.92	-1.57	0.0269269	cyclin dependent kinase 7	Nucleus	kinase
ENSG00000225972	MTND1P23	407.75	259.47	-1.57	0.0144578	MT-ND1 pseudogene 23	Other	other
ENSG00000198242	RPL23A	27.99	17.42	-1.61	0.017897	ribosomal protein L23a	Cytoplasm	other
ENSG00000214872	SMTNL1	311.01	188.59	-1.65	0.0145718	smoothelin like 1	Cytoplasm	other
ENSG00000231848	AC012354.8	15.5	9.42	-1.65	0.0328537	KRTCAP2 pseudogene 1	Other	other
ENSG00000275494	RP11-266L9.8	27.8	16.74	-1.66	0.0279058		Other	other
ENSG00000243802	RP11-390K5.1	22.36	13.03	-1.72	0.0333685		Other	other
ENSG00000133027	PEMT	19.36	11	-1.76	0.00155829	phosphatidylethanolamine N-methyltransferase	Cytoplasm	enzyme
ENSG00000235605	RP5-827C21.1	25.9	14.39	-1.8	0.04569		Other	other
ENSG00000214121	PRDX1P1	17.38	8.15	-2.13	0.0250839	peroxiredoxin 1 pseudogene 1	Cytoplasm	other
ENSG00000133020	MYH8	10.33	4.51	-2.29	0.047043	myosin heavy chain 8	Cytoplasm	enzyme
ENSG00000273420	CTD-2540B15.13	17.65	6.21	-2.84	0.0319592		Other	other
ENSG00000235174	RPL39P3	1870.71	645.15	-2.9	0.0393681	ribosomal protein L39 pseudogene 3	Other	other
ENSG00000222328	RNU2-2P	32.59	4	-8.15	0.0480535	RNA, U2 small nuclear 2, pseudogene	Nucleus	other

## Sheet: Table S4-Pathway enrichment
Canonical Pathway	SED vs. ONE	SED vs. MICRO	ONE vs. MICRO
EIF2 Signaling	39.2384	1.06126	15.4704
Sirtuin Signaling Pathway	11.435	11.0184	6.78054
Mitochondrial Dysfunction	12.2083	12.4124	3.81263
Oxidative Phosphorylation	8.80707	11.0184	3.8575
Regulation of eIF4 and p70S6K Signaling	13.118	0.0681644	9.83959
mTOR Signaling	12.2083	0.226931	10.261
Protein Ubiquitination Pathway	6.48864	0.808956	5.19761
CDK5 Signaling	5.88241	0	3.40807
Coronavirus Pathogenesis Pathway	5.37596	0.0134374	3.05079
ERK/MAPK Signaling	4.53473	0.0522602	2.06917
Inhibition of ARE-Mediated mRNA Degradation Pathway	3.93125	0.226931	2.06134
AMPK Signaling	2.41059	0.112915	3.56218
ILK Signaling	2.0755	0.0681644	3.75863
Dopamine Receptor Signaling	3.93125	0.0237899	1.94274
RAR Activation	4.03095	0	1.74845
Integrin Signaling	2.74014	0.642928	2.33264
Apelin Adipocyte Signaling Pathway	4.19241	0.0134374	1.37976
BEX2 Signaling Pathway	1.53748	0	4.00412
HIPPO signaling	2.16786	0	3.2254
Estrogen Receptor Signaling	3.93125	0.452583	0.996495
Clathrin-mediated Endocytosis Signaling	2.02981	0	3.2254
Reelin Signaling in Neurons	2.74014	0.0495161	2.25429
Synaptogenesis Signaling Pathway	2.91257	0.00532447	2.06917
NRF2-mediated Oxidative Stress Response	2.64148	0.202565	2.12427
Nucleotide Excision Repair Pathway	2.80135	0.617755	1.37579
Cardiac β-adrenergic Signaling	2.40926	0	2.33264
Actin Cytoskeleton Signaling	3.76557	0.202565	0.769321
Regulation of Actin-based Motility by Rho	3.06311	0.637965	0.863229
Senescence Pathway	2.24933	0.00532447	2.26738
Huntington's Disease Signaling	2.08544	0.151878	2.26353
Insulin Receptor Signaling	3.16241	0.274277	1.06265
Production of Nitric Oxide and Reactive Oxygen Species in Macrophages	1.53023	0	2.9368
White Adipose Tissue Browning Pathway	2.74014	0.202565	1.51276
Dopamine-DARPP32 Feedback in cAMP Signaling	2.91257	0.0495161	1.31736
Amyloid Processing	3.06311	0.00997595	0.96231
Endocannabinoid Developing Neuron Pathway	3.16241	0	0.863229
Epithelial Adherens Junction Signaling	1.3368	0.514316	2.12427
Renal Cell Carcinoma Signaling	2.69957	0.0134374	1.07653
Calcium Signaling	2.91257	0.00532447	0.84286
IL-22 Signaling	2.37002	0.00532447	1.31397
Necroptosis Signaling Pathway	2.38424	0.699083	0.551844
2-oxobutanoate Degradation I	1.23262	0.202565	2.19906
NER Pathway	2.04564	0.808956	0.77014
EGF Signaling	2.35824	0	1.26153
Remodeling of Epithelial Adherens Junctions	1.13128	0.699083	1.76038
Sertoli Cell-Sertoli Cell Junction Signaling	1.34646	0.316128	1.87207
Telomerase Signaling	1.94348	0	1.59085
FGF Signaling	2.52123	0	0.996495
Insulin Secretion Signaling Pathway	2.44761	0.127147	0.920889
RhoA Signaling	2.22614	0.225124	1.00553
Tight Junction Signaling	1.60416	0.00532447	1.83544
Agrin Interactions at Neuromuscular Junction	0.92345	0.178899	2.33264
Germ Cell-Sertoli Cell Junction Signaling	0.670153	0.597258	2.12427
Urate Biosynthesis/Inosine 5'-phosphate Degradation	1.24417	0.851355	1.28356
Melanocyte Development and Pigmentation Signaling	3.06311	0.00532447	0.289042
Assembly of RNA Polymerase II Complex	1.61954	0.35166	1.37369
Isoleucine Degradation I	2.37002	0.274277	0.616265
HIF1α Signaling	2.35824	0.0439182	0.852735
PEDF Signaling	1.86464	0	1.37976
IL-6 Signaling	2.44761	0	0.769972
Endocannabinoid Cancer Inhibition Pathway	2.38424	0	0.806721
Adipogenesis pathway	1.35177	0.0439182	1.79217
IGF-1 Signaling	2.35824	0.0439182	0.76774
Fatty Acid β-oxidation I	0.937354	0.966764	1.25323
Hepatic Fibrosis Signaling Pathway	1.47372	0	1.66351
Role of JAK family kinases in IL-6-type Cytokine Signaling	2.33465	0.00532447	0.792692
Synaptic Long Term Potentiation	2.38424	0.00532447	0.74219
PTEN Signaling	1.83042	0	1.28356
FLT3 Signaling in Hematopoietic Progenitor Cells	2.69957	0	0.391983
Apelin Endothelial Signaling Pathway	2.38424	0	0.645428
Apelin Muscle Signaling Pathway	1.47372	0.00979007	1.52419
Apelin Pancreas Signaling Pathway	1.86652	0.0261119	1.10195
PPARα/RXRα Activation	2.35824	0	0.616265
Corticotropin Releasing Hormone Signaling	2.35824	0	0.613662
PFKFB4 Signaling Pathway	2.26047	0.202565	0.470831
Opioid Signaling Pathway	2.17885	0	0.74219
RhoGDI Signaling	1.97899	0.226931	0.700793
Glucocorticoid Receptor Signaling	1.64062	0.151878	1.10809
BAG2 Signaling Pathway	1.92053	0.452583	0.508403
Inhibition of Angiogenesis by TSP1	0.873525	0	2.00141
Protein Kinase A Signaling	2.17345	0.051712	0.616265
p70S6K Signaling	2.0868	0	0.74219
Androgen Signaling	1.94348	0.00532447	0.863229
CTLA4 Signaling in Cytotoxic T Lymphocytes	0.749614	0	2.06134
Role of NFAT in Cardiac Hypertrophy	2.19196	0	0.618321
PAK Signaling	2.18834	0.00532447	0.616265
CREB Signaling in Neurons	2.33465	0.00532447	0.431409
Phagosome Maturation	1.34646	0.966764	0.439952
TCA Cycle II (Eukaryotic)	1.2286	0.201747	1.31397
Chemokine Signaling	1.92932	0	0.79549
Hereditary Breast Cancer Signaling	1.85495	0	0.840303
Adrenomedullin signaling pathway	2.44761	0	0.241329
HGF Signaling	1.47372	0	1.21436
Semaphorin Neuronal Repulsive Signaling Pathway	2.07395	0.0495161	0.562377
IL-2 Signaling	2.12224	0	0.551844
Melatonin Signaling	2.17177	0.0439182	0.455182
Actin Nucleation by ARP-WASP Complex	1.76327	0	0.896239
Oncostatin M Signaling	2.37002	0	0.255665
Chronic Myeloid Leukemia Signaling	2.04564	0.00532447	0.571679
Purine Nucleotides Degradation II (Aerobic)	0.971291	0.642928	0.996495
Signaling by Rho Family GTPases	1.72266	0.124252	0.755552
Wnt/β-catenin Signaling	0.827788	0	1.76153
Cardiac Hypertrophy Signaling	2.29882	0	0.285797
Acute Myeloid Leukemia Signaling	2.04755	0.00532447	0.510354
Ephrin Receptor Signaling	1.97899	0	0.562377
Leptin Signaling in Obesity	2.09867	0	0.439952
PI3K/AKT Signaling	1.23262	0	1.29947
IL-3 Signaling	1.95395	0.178748	0.395125
Renin-Angiotensin Signaling	2.02557	0	0.476268
Antioxidant Action of Vitamin C	0.95725	0.274277	1.25166
Rac Signaling	1.46807	0	0.896239
FAK Signaling	1.20095	0.00532447	1.14813
Phospholipase C Signaling	1.77728	0	0.562377
Gluconeogenesis I	0.713484	0.851355	0.769321
Guanosine Nucleotides Degradation III	0.729373	0.859579	0.743237
Role of MAPK Signaling in the Pathogenesis of Influenza	1.51049	0	0.79549
ATM Signaling	0.878371	0	1.41645
Ceramide Signaling	1.34646	0	0.94538
GM-CSF Signaling	1.82583	0	0.464535
Calcium Transport I	1.47372	0.452583	0.361021
Amyotrophic Lateral Sclerosis Signaling	1.46802	0.202967	0.616265
Cellular Effects of Sildenafil (Viagra)	1.72266	0.308607	0.252814
GNRH Signaling	1.81575	0	0.463144
Cholecystokinin/Gastrin-mediated Signaling	1.64062	0	0.616265
Cyclins and Cell Cycle Regulation	0.86832	0	1.38698
D-glucuronate Degradation I	0.651599	0.966764	0.616265
Apelin Cardiomyocyte Signaling Pathway	1.41918	0	0.813146
Thrombin Signaling	1.76327	0.00532447	0.426759
Mitotic Roles of Polo-Like Kinase	0.386134	0.00233961	1.79868
Fcγ Receptor-mediated Phagocytosis in Macrophages and Monocytes	0.68909	0.00532447	1.48961
Acetate Conversion to Acetyl-CoA	0	0.851355	1.33253
Pyridoxal 5'-phosphate Salvage Pathway	1.1785	0.00233961	0.996495
Kinetochore Metaphase Signaling Pathway	1.37384	0.00532447	0.794901
Unfolded protein response	1.41918	0.135901	0.600966
Cdc42 Signaling	1.35177	0.178899	0.616265
Methylmalonyl Pathway	0.57654	0.226931	1.33253
Glioma Signaling	1.21482	0	0.92097
Apelin Cardiac Fibroblast Signaling Pathway	1.26767	0.00532447	0.840303
Gα12/13 Signaling	1.16829	0	0.92947
Thioredoxin Pathway	0.430717	0.617755	0.996495
T Cell Exhaustion Signaling Pathway	0.651599	0	1.38698
Nitric Oxide Signaling in the Cardiovascular System	1.41918	0	0.610187
Adenosine Nucleotides Degradation II	0.630665	0.774617	0.620987
NGF Signaling	1.15869	0	0.863229
Acetyl-CoA Biosynthesis I (Pyruvate Dehydrogenase Complex)	1.02189	0	0.996495
Xenobiotic Metabolism PXR Signaling Pathway	1.76327	0	0.250442
IL-7 Signaling Pathway	1.23224	0.178899	0.60017
14-3-3-mediated Signaling	0.729373	0.316128	0.964394
Mechanisms of Viral Exit from Host Cells	0.71792	0.484051	0.806721
Toll-like Receptor Signaling	0.486148	0	1.51276
Paxillin Signaling	0.554224	0.178748	1.26436
Salvage Pathways of Pyrimidine Ribonucleotides	1.15676	0.00532447	0.826318
Xenobiotic Metabolism General Signaling Pathway	1.47355	0	0.476268
Role of Tissue Factor in Cancer	1.10316	0	0.840976
Pancreatic Adenocarcinoma Signaling	1.23224	0	0.709449
Glycolysis I	0.713484	0.436453	0.769321
Mouse Embryonic Stem Cell Pluripotency	1.34646	0	0.571679
Prostate Cancer Signaling	1.60715	0	0.307171
PDGF Signaling	1.37384	0	0.527814
tRNA Charging	0.475851	0.859579	0.555423
Superoxide Radicals Degradation	0.952928	0	0.92097
STAT3 Pathway	1.34646	0	0.527293
Melanoma Signaling	1.61954	0.00997595	0.222346
Polyamine Regulation in Colon Cancer	0.462	0.514316	0.863229
Aldosterone Signaling in Epithelial Cells	1.23262	0.202565	0.397206
Cell Cycle Regulation by BTG Family Proteins	0.506796	0	1.32352
Superpathway of Methionine Degradation	0.506796	0	1.32352
CD28 Signaling in T Helper Cells	0.454151	0	1.36462
Apelin Liver Signaling Pathway	0	0	1.79217
Systemic Lupus Erythematosus Signaling	1.01351	0.0495161	0.696784
Endocannabinoid Neuronal Synapse Pathway	1.19271	0	0.562377
BMP signaling pathway	1.39446	0	0.348201
2-ketoglutarate Dehydrogenase Complex	0.524562	0	1.21246
RANK Signaling in Osteoclasts	0.762099	0	0.94538
Granzyme A Signaling	1.47372	0	0.232816
CXCR4 Signaling	1.35177	0	0.348461
IL-8 Signaling	1.35943	0	0.327424
Parkinson's Signaling	0.59486	0	1.09011
Regulation of IL-2 Expression in Activated and Anergic T Lymphocytes	0.749614	0	0.92947
Virus Entry via Endocytic Pathways	0.393208	0	1.28356
Neuregulin Signaling	1.19196	0	0.460746
Colorectal Cancer Metastasis Signaling	1.16829	0	0.463144
Hypoxia Signaling in the Cardiovascular System	0.987166	0	0.616265
G Beta Gamma Signaling	1.28414	0.00979007	0.289042
PPAR Signaling	1.3338	0	0.247025
4-1BB Signaling in T Lymphocytes	0.583624	0	0.996495
Sumoylation Pathway	0.799597	0	0.77014
GDNF Family Ligand-Receptor Interactions	0.95725	0	0.610187
CNTF Signaling	1.38561	0	0.179109
B Cell Receptor Signaling	0.721908	0	0.840303
Glycine Cleavage Complex	0.475851	0	1.07653
IL-15 Signaling	1.29859	0	0.244672
Cancer Drug Resistance By Drug Efflux	1.35943	0.00532447	0.175059
IL-17A Signaling in Gastric Cells	0.732927	0	0.792692
Semaphorin Signaling in Neurons	0.95725	0.00532447	0.562377
Endometrial Cancer Signaling	0.95725	0	0.562377
TGF-β Signaling	1.19196	0	0.282247
P2Y Purigenic Receptor Signaling Pathway	1.47372	0	0
Phosphatidylcholine Biosynthesis I	1.02189	0	0.451073
Type II Diabetes Mellitus Signaling	0.443617	0	1.02874
IL-1 Signaling	0.971291	0	0.489732
Aryl Hydrocarbon Receptor Signaling	1.21424	0.0264152	0.21757
Myc Mediated Apoptosis Signaling	1.21244	0.00997595	0.222346
Molecular Mechanisms of Cancer	0.952928	0.0261119	0.463144
Telomere Extension by Telomerase	1.14217	0	0.268875
nNOS Signaling in Skeletal Muscle Cells	1.07709	0.0439182	0.272346
Leukocyte Extravasation Signaling	0	0	1.37976
GABA Receptor Signaling	0.915572	0	0.463144
Gap Junction Signaling	0.95725	0.178899	0.238678
GP6 Signaling Pathway	0	0	1.37461
Glutaryl-CoA Degradation	1.07919	0.274277	0
Dolichyl-diphosphooligosaccharide Biosynthesis	0	0.966764	0.361021
Role of IL-17F in Allergic Inflammatory Airway Diseases	1.03948	0	0.265963
Non-Small Cell Lung Cancer Signaling	1.00976	0.0425305	0.251205
Ketolysis	0.826894	0.452583	0
NAD Salvage Pathway II	0.38799	0.436453	0.451498
Phosphatidylethanolamine Biosynthesis II	0.361488	0.484051	0.391983
Caveolar-mediated Endocytosis Signaling	0	0	1.23745
Gαi Signaling	1.23224	0	0
Osteoarthritis Pathway	0.412861	0	0.813146
Ephrin B Signaling	0.319693	0	0.896239
Erythropoietin Signaling	0.95725	0	0.241569
Neurotrophin/TRK Signaling	0.95725	0	0.241569
ErbB2-ErbB3 Signaling	1.19309	0	0
JAK/Stat Signaling	1.19309	0	0
Ketogenesis	0.768558	0.424018	0
α-Adrenergic Signaling	1.19196	0	0
Prolactin Signaling	1.1785	0	0
SPINK1 General Cancer Pathway	1.10316	0	0
Role of CHK Proteins in Cell Cycle Checkpoint Control	0.260445	0	0.840303
p38 MAPK Signaling	1.08343	0	0
April Mediated Signaling	0.214576	0	0.840303
Ethanol Degradation IV	0	0.202565	0.840303
Hepatic Fibrosis / Hepatic Stellate Cell Activation	0	0	1.01313
B Cell Activating Factor Signaling	0.201436	0	0.806721
Estrogen-Dependent Breast Cancer Signaling	0.987166	0	0
Gαs Signaling	0.981754	0	0
Mevalonate Pathway I	0.651599	0.316128	0
Methylthiopropionate Biosynthesis	0.952928	0	0
Glutamine Biosynthesis I	0.952928	0	0
Acyl Carrier Protein Metabolism	0.952928	0	0
Thrombopoietin Signaling	0.89998	0	0
Sulfite Oxidation IV	0	0	0.863229
Methylglyoxal Degradation VI	0	0	0.863229
Superpathway of Cholesterol Biosynthesis	0.332029	0.361648	0
Ethanol Degradation II	0	0.316128	0.364377
GDP-glucose Biosynthesis	0	0.424018	0
Glucose and Glucose-1-phosphate Degradation	0	0.364152	0

## Sheet: Table S5-Pathway activation
Canonical Pathway	SED vs. ONE	SED vs. MICRO	ONE vs. MICRO
Oxidative Phosphorylation	4.899	4.69	-3.357
EIF2 Signaling	4.522	1.414	-3.411
Synaptogenesis Signaling Pathway	-3.157	-1.667	2.837
Necroptosis Signaling Pathway	2.668	2.53	2.121
Coronavirus Pathogenesis Pathway	-2.711	-0.447	3
Senescence Pathway	-1.46	-1.633	2.982
Estrogen Receptor Signaling	-2.959	0.258	2.828
Sirtuin Signaling Pathway	-2.012	-2.711	1.347
White Adipose Tissue Browning Pathway	-2.5	-0.447	2.714
HIF1α Signaling	-1.342	-1.134	2.887
Role of NFAT in Cardiac Hypertrophy	-1.698	-1	2.53
Dopamine-DARPP32 Feedback in cAMP Signaling	-2.668	-1	1.508
Opioid Signaling Pathway	-1.706	-1	2.309
Insulin Secretion Signaling Pathway	-1.964	-1	1.732
Integrin Signaling	-0.229	-1.265	3.153
Cyclins and Cell Cycle Regulation	2	N/A	-2.646
Hepatic Fibrosis Signaling Pathway	0.392	-1.89	2.294
Calcium Signaling	-1.387	-1	2.121
IL-3 Signaling	-1.265	-2	1
CREB Signaling in Neurons	-1.941	N/A	2.236
Melanocyte Development and Pigmentation Signaling	-2.138	N/A	2
Signaling by Rho Family GTPases	1.147	-1	1.941
Reelin Signaling in Neurons	-0.5	-1.342	1.941
G Beta Gamma Signaling	-1.508	0	2.236
P2Y Purigenic Receptor Signaling Pathway	-1.732	N/A	2
Glioma Signaling	-1.414	N/A	2.236
Agrin Interactions at Neuromuscular Junction	0.816	-1	1.667
Thrombin Signaling	0.577	-1	1.89
Phospholipase C Signaling	0.688	1	1.732
RhoGDI Signaling	-0.728	0.707	-1.897
ATM Signaling	1.89	N/A	-1.414
HIPPO signaling	1.633	N/A	-1.667
CXCR4 Signaling	2.138	N/A	1.134
Apelin Adipocyte Signaling Pathway	1.807	N/A	1.414
Semaphorin Neuronal Repulsive Signaling Pathway	1.604	0.447	-1.134
mTOR Signaling	2	N/A	-1.069
Regulation of Actin-based Motility by Rho	2.309	-0.378	0.378
ILK Signaling	1.213	-1.134	0.688
Cardiac Hypertrophy Signaling	0.447	-0.447	2.121
Apelin Muscle Signaling Pathway	-1	N/A	2
Synaptic Long Term Potentiation	-1.291	-1	0.707
Colorectal Cancer Metastasis Signaling	-0.471	-1	1.508
Androgen Signaling	-0.707	N/A	2.236
Inhibition of ARE-Mediated mRNA Degradation Pathway	0.943	0.816	-1.155
Osteoarthritis Pathway	1	-1	0.905
Mouse Embryonic Stem Cell Pluripotency	-1.265	N/A	1.633
Nitric Oxide Signaling in the Cardiovascular System	-1.265	N/A	1.633
Adrenomedullin signaling pathway	-1.213	0	1.633
Endometrial Cancer Signaling	-0.816	N/A	2
Fatty Acid β-oxidation I	1	1.342	0.447
IGF-1 Signaling	-1.155	N/A	1.633
FLT3 Signaling in Hematopoietic Progenitor Cells	-1.732	N/A	1
Aldosterone Signaling in Epithelial Cells	-1.633	N/A	1
T Cell Exhaustion Signaling Pathway	-1.633	N/A	1
Protein Kinase A Signaling	-1.177	-0.832	0.577
Xenobiotic Metabolism PXR Signaling Pathway	0.243	0.447	1.89
Gα12/13 Signaling	0.905	N/A	1.667
NRF2-mediated Oxidative Stress Response	0.302	1	1.265
Cholecystokinin/Gastrin-mediated Signaling	0.905	N/A	1.633
GP6 Signaling Pathway	0	N/A	2.53
Kinetochore Metaphase Signaling Pathway	0.632	N/A	-1.89
Cardiac β-adrenergic Signaling	-0.775	N/A	-1.732
Actin Nucleation by ARP-WASP Complex	1.667	N/A	0.816
Cdc42 Signaling	1.732	N/A	0.707
IL-8 Signaling	1	N/A	1.414
Amyotrophic Lateral Sclerosis Signaling	-1.414	-1	0
IL-6 Signaling	-0.258	N/A	2.121
CDK5 Signaling	-1.789	N/A	0.577
Inhibition of Angiogenesis by TSP1	-1	N/A	1.342
PDGF Signaling	-1	N/A	1.342
Endocannabinoid Cancer Inhibition Pathway	2	N/A	-0.333
HGF Signaling	-0.905	N/A	1.414
ERK/MAPK Signaling	-0.2	-1.342	-0.775
FGF Signaling	-1.155	N/A	1.134
RANK Signaling in Osteoclasts	-0.378	N/A	1.89
Role of CHK Proteins in Cell Cycle Checkpoint Control	N/A	N/A	2.236
Superpathway of Methionine Degradation	N/A	N/A	2.236
Ceramide Signaling	-0.333	N/A	1.89
Salvage Pathways of Pyrimidine Ribonucleotides	-0.333	N/A	1.89
Ephrin Receptor Signaling	-0.775	N/A	1.414
Xenobiotic Metabolism General Signaling Pathway	0.277	N/A	1.89
Paxillin Signaling	0	-1	1.134
CD28 Signaling in T Helper Cells	0.816	N/A	1.265
Pancreatic Adenocarcinoma Signaling	-1.265	N/A	0.816
NGF Signaling	-0.632	N/A	1.414
Fcγ Receptor-mediated Phagocytosis in Macrophages and Monocytes	0.378	N/A	1.667
Rac Signaling	0.905	N/A	1.134
Pyridoxal 5'-phosphate Salvage Pathway	-0.378	N/A	1.633
Gluconeogenesis I	N/A	2	N/A
PEDF Signaling	1.265	N/A	0.707
Production of Nitric Oxide and Reactive Oxygen Species in Macrophages	1	N/A	-0.943
RhoA Signaling	1.604	0	0.333
GNRH Signaling	-0.775	N/A	1.134
Apelin Endothelial Signaling Pathway	0	N/A	1.89
Apelin Cardiomyocyte Signaling Pathway	0	N/A	1.89
NER Pathway	0.707	1.134	0
EGF Signaling	-1	N/A	0.816
IL-22 Signaling	-0.816	N/A	1
Corticotropin Releasing Hormone Signaling	-1.387	N/A	0.378
PAK Signaling	0.905	N/A	0.816
STAT3 Pathway	-0.905	N/A	0.816
Neuregulin Signaling	-0.707	N/A	1
Gαs Signaling	-1.667	N/A	N/A
GM-CSF Signaling	-1.667	N/A	N/A
B Cell Receptor Signaling	0	N/A	1.508
PPARα/RXRα Activation	-0.471	N/A	1
PTEN Signaling	0.832	N/A	-0.632
Chemokine Signaling	0.632	N/A	0.816
Endocannabinoid Neuronal Synapse Pathway	0.302	N/A	1.134
JAK/Stat Signaling	-1.414	N/A	N/A
p38 MAPK Signaling	1.414	N/A	N/A
AMPK Signaling	-0.471	0	0.943
PI3K/AKT Signaling	1.155	N/A	-0.258
Leukocyte Extravasation Signaling	0	N/A	1.387
IL-1 Signaling	0	N/A	1.342
tRNA Charging	N/A	1.342	N/A
Role of IL-17F in Allergic Inflammatory Airway Diseases	-1.342	N/A	N/A
Apelin Liver Signaling Pathway	N/A	N/A	1.342
Dopamine Receptor Signaling	-1.342	N/A	N/A
Regulation of eIF4 and p70S6K Signaling	0.632	N/A	-0.707
BMP signaling pathway	-0.333	N/A	1
Melatonin Signaling	-0.333	N/A	1
Remodeling of Epithelial Adherens Junctions	0.447	N/A	0.816
Actin Cytoskeleton Signaling	0.626	-0.333	0.302
Insulin Receptor Signaling	-0.243	-0.378	0.632
p70S6K Signaling	0.535	N/A	-0.707
Huntington's Disease Signaling	-0.378	N/A	-0.816
BEX2 Signaling Pathway	0.333	N/A	-0.832
IL-2 Signaling	-1.134	N/A	N/A
Prolactin Signaling	-1.134	N/A	N/A
IL-7 Signaling Pathway	-1.134	N/A	0
CNTF Signaling	-1.134	N/A	N/A
ErbB2-ErbB3 Signaling	-1.134	N/A	N/A
SPINK1 General Cancer Pathway	-1.134	N/A	N/A
Telomerase Signaling	0.333	N/A	-0.707
14-3-3-mediated Signaling	-0.333	N/A	0.707
TCA Cycle II (Eukaryotic)	0	N/A	1
Acute Myeloid Leukemia Signaling	-1	N/A	N/A
April Mediated Signaling	N/A	N/A	1
B Cell Activating Factor Signaling	N/A	N/A	1
4-1BB Signaling in T Lymphocytes	N/A	N/A	1
Toll-like Receptor Signaling	N/A	N/A	1
Leptin Signaling in Obesity	-1	N/A	N/A
Apelin Cardiac Fibroblast Signaling Pathway	-1	N/A	N/A
Wnt/β-catenin Signaling	0.333	N/A	-0.632
Aryl Hydrocarbon Receptor Signaling	0.378	0	-0.447
GDNF Family Ligand-Receptor Interactions	0.378	N/A	0.447
Apelin Pancreas Signaling Pathway	-0.378	N/A	0.447
Estrogen-Dependent Breast Cancer Signaling	-0.816	N/A	N/A
Thrombopoietin Signaling	-0.816	N/A	N/A
Renin-Angiotensin Signaling	0	N/A	0.816
Ephrin B Signaling	N/A	N/A	0.816
Myc Mediated Apoptosis Signaling	-0.816	N/A	N/A
Non-Small Cell Lung Cancer Signaling	-0.816	N/A	N/A
Antioxidant Action of Vitamin C	0	N/A	-0.816
Type II Diabetes Mellitus Signaling	0.378	N/A	0.378
Renal Cell Carcinoma Signaling	-0.707	N/A	N/A
PFKFB4 Signaling Pathway	-0.707	N/A	N/A
IL-15 Signaling	-0.707	N/A	N/A
Oncostatin M Signaling	-0.707	N/A	N/A
Endocannabinoid Developing Neuron Pathway	0.277	N/A	0.378
Unfolded protein response	0.447	N/A	N/A
Sumoylation Pathway	-0.378	N/A	0
Neurotrophin/TRK Signaling	-0.378	N/A	N/A
BAG2 Signaling Pathway	0.378	0	N/A
Gαi Signaling	0.302	N/A	N/A
